# Supplementary material for: Genome-Wide Identification of QTL for Seed Yield and Yield-Related Traits and Construction of a High-Density Consensus Map for QTL Comparison in Brassica napus
Source: Front Plant Sci. 2016 Jan 28;7:17. doi: 10.3389/fpls.2016.00017 (PMC4729939; doi:10.3389/fpls.2016.00017)
Supplement: Supplementary file 1 [file Table1.XLSX]

## Sheet: Sheet1
The KN DH genetic linkage map and its syntenic segmental alignment with the Arabidopsis genome
Marker name	Position (cM)	LG	Marker type	Syntenic interval in Arabidopsis genome				Conserved block in B. napus genome
				Homologous locus	Block *	Left (bp)	Right (bp)	Left (cM)	Right(cM)
									(cM)
niab032	0	A1	SSR	AT4G24320.1	U	18098559	9195617	0	15.21
IGF9014a	6.8	A1	STS	AT4G22740
Ol12F11	10.93	A1	SSR	AT4G24210
Na10H03	53.16	A1	SSR	AT3G12130.1	F	8964	9272627	49.83	72.02
BnGMS464	56.85	A1	SSR	AT3G12200.2
Ra3H09	64.02	A1	SSR	AT3G06790
BRAS074	72.02	A1	SSR
H034G13	0	A2	SSR	AT5G05600.1	R	97893	7293597	0	44.59
niab006	3.16	A2	SSR	AT5G10450
BRAS102a	14.97	A2	SSR
niab105	25.41	A2	SSR	AT5G17680.1
B012M04	26.56	A2	SSR	AT5G17420.1
B021E05-2	31.84	A2	SSR	AT5G19040.1
e6m29-195	33.54	A2	SRAP
e6m1-194	34.27	A2	SRAP
B060E11-1a	36.96	A2	SSR	AT5G20680.3
B060E11-1b	37.56	A2	SSR	AT5G20680.3
B070J05a	39.88	A2	SSR	AT5G21482.1
MR12	40.94	A2	SSR
B070J05b	44.49	A2	SSR	AT5G21482.1
CB10093	58.83	A2	SSR
e11m12-477	60.86	A2	SRAP
BnGMS135	64.05	A2	SSR
Ol13E08	83.86	A2	SSR	AT5G47830	V	18372898	20374331	82.39	85.34
CB10416	84.88	A2	SSR
CB10540	87.73	A2	SSR
MR104	89.93	A2	SSR
B059L17	96.28	A2	SSR	AT3G52530.1	N	18495845	20496900	94.8	97.76
BnGMS687	103.56	A2	SSR	AT1G06670.1	A	1040432	3047611	102.08	105.03
B021J09	106.81	A2	SSR	AT5G66700.1	X	25634320	27635885	105.33	108.28
niab023	0	A3	SSR	AT5G09500.1	R	97893	7293597	0	11.01
niab119	3.75	A3	SSR	AT5G12180.1
niab102	6.42	A3	SSR	AT5G13530.2
MR153	10.32	A3	SSR
CB10036	22.63	A3	SSR
HAU99a	29.82	A3	SSR	AT2G43590.1	J	18081331	18620150	28.34	51.51
HAU99b	37.1	A3	SSR	AT2G43590.1
FITO528	46.17	A3	SSR
CNU384	50.03	A3	SSR	AT2G45160.1
BnGMS76	51.58	A3	SSR
Na10B01	55.84	A3	SSR	AT2G26580	I	10310668	12314031	54.37	57.32
CNU320	85.17	A3	SSR	AT3G23410.1	F	8382818	8386155	83.69	87.68
HAU98-4	86.21	A3	SSR	AT3G23410.1
niab111	87.78	A3	SSR	AT4G39952.1		18527674	18530001
niab076	88.68	A3	SSR	AT4G39620.2		18395288	18397572
BRAS010	90.03	A3	SSR
BnGMS659	95.47	A3	SSR
BnGMS338	102.52	A3	SSR	AT1G69650.1	E	25201161	27202484	101.05	104
B043L22	106.92	A3	SSR	AT3G50130.1		18600094	18602205
e10m21-360	109.27	A3	SRAP
CNU435	114.62	A3	SSR	AT4G16480.1	U	9195617	18098559	114.47	132.16
CNU492	117.33	A3	SSR	AT4G19450.1
e6m6-213	119.58	A3	SRAP
BnGMS616	122.05	A3	SSR
IGF9014b	122.56	A3	STS	AT4G22740
S002B15-1b	136.86	A3	SSR	AT1G22610.1	B	6994280	8997574	135.38	138.34
CB10267a	139.36	A3	SSR
BnGMS291	140.12	A3	SSR	AT1G79120.1	E	28772207	30773448	138.65	141.6
e18m15-487	141.24	A3	SRAP
e10m22-372	141.79	A3	SRAP
BnGMS416	142.32	A3	SSR
BRAS050	142.56	A3	SSR
e10m22-443	142.98	A3	SRAP
e7m8-158	145.7	A3	SRAP
e18m6-487	149.24	A3	SRAP
e3m19-146	154.19	A3	SRAP
CB10347	0	A4	SSR
BRAS002	15.06	A4	SSR
Na10D09	19.24	A4	SSR	AT3G59150	N	20872706	22874735	17.77	20.72
e9m1-270	38.47	A4	SRAP
e9m1-272	40.02	A4	SRAP
BnGMS681	42.21	A4	SSR	AT2G40340.1	J	19566533	13215983	37.98	57.94
BnGMS160	43.73	A4	SSR
H004D08b	46.02	A4	SSR	AT2G38230.1
HAU100-1	54.46	A4	SSR	AT2G33730.1
e10m20-250	55.16	A4	SRAP
CNU252	56.3	A4	SSR	AT2G33760.1
e6m29-330	59.82	A4	SRAP
BnGMS338b	63.45	A4	SSR	AT4G39952.1
e6m25-333	74.92	A4	SRAP
e8m17-491	0	A5	SRAP
e3m2-418	7.79	A5	SRAP
CB10545	9.04	A5	SSR
CNU471	11.34	A5	SSR	AT2G47430.1	J	19566533	13215983	11.19	52.98
BRAS072	14.87	A5	SSR
CNU289	20.81	A5	SSR	AT2G43040.1
B086L12a	30.79	A5	SSR	AT2G45540.2
CNU425	39.33	A5	SSR	AT2G39480.1
BRAS063	41.62	A5	SSR
SA79	43.2	A5	SSR
B050K06-1	47.22	A5	SSR	AT2G35710.2
FITO338	48.83	A5	SSR	AT2G36270.1
B050K06	50.17	A5	SSR	AT2G35710.2
MR119	56.4	A5	SSR
BnGMS662	58.43	A5	SSR
MD21	61.17	A5	SSR
e19m3-320	73.11	A5	SRAP
e19m3-351	78.23	A5	SRAP
BRMS-027a	0	A6	SSR
CB10143	1.14	A6	SSR
e21m6-110	12.97	A6	SRAP
Na12D08	22.73	A6	SSR	AT1G10610.1	A	202136	6683529	17.99	39.24
Ol10D01	28.56	A6	SSR	AT1G09940
e6m18-400	29.68	A6	SRAP
BRAS052a	30.48	A6	SSR
B086M23	34.61	A6	SSR	AT1G14650.2
niab134	35.49	A6	SSR	AT1G14740.1
Ra2D04	36.9	A6	SSR	AT1G15120
Ra1F06	36.93	A6	SSR	AT1G15120
BRMS-30	37.71	A6	SSR
e8m23-342	48.9	A6	SRAP
BnGMS480	49.93	A6	SSR
CB10006	50.87	A6	SSR
Na12C01b	52.19	A6	SSR
BnGMS650	52.3	A6	SSR
CB10065	52.5	A6	SSR
Na12A08b	52.83	A6	SSR	AT5G47830	V	18372898	20374331	51.35	52.98
BnGMS317	53.14	A6	SSR	AT1G19230.2	A	5644180	7649688	52.98	53.18
Na12A08a	53.23	A6	SSR	AT5G47830	V	18372898	20374331	53.18	54.71
e17m15-139	54.22	A6	SRAP
Na12B08	60.41	A6	SSR
Na12H07b	62.36	A6	SSR	AT5G24910	Q	7567584	9570361	60.88	63.84
CB10121	64.29	A6	SSR
S013H10-1	69.26	A6	SSR	AT5G49430.1	W	19037338	21045454	67.78	70.74
sN12508	71.07	A6	SSR
BRAS014a	77.22	A6	SSR
e17m15-141	78.3	A6	SRAP
e6m25-125	85.6	A6	SRAP
niab041	91.71	A6	SSR	AT2G01510.1	K	230751	232505	90.24	96.62
CB10101	93.35	A6	SSR
HAU77-3	95.14	A6	SSR	AT2G01510.1
CB10330	109.52	A6	SSR
Ra3C04	112.14	A6	SSR	AT5G44180	V	17783172	17541934	110.66	117.76
B057L05-1	117.76	A6	SSR	AT5G43670.1
e7m28-131	0	A7	SRAP
e10m13-262	2.88	A7	SRAP
MR166	6.97	A7	SSR
Ra2G10b	10.55	A7	SSR
BnGMS151	14.63	A7	SSR	AT1G30410.1	B	9739339	11747305	13.16	16.11
BRMS-005	42.12	A7	SSR
CB10594	48.45	A7	SSR
Na12E11	55.78	A7	SSR
B084H08-2	76.09	A7	SSR	AT3G56140.1	N	18946655	23235283	73.14	84.26
niab064	80.36	A7	SSR	AT3G59100.1
niab065	82.23	A7	SSR	AT3G59350.1
B055K07	113.37	A7	SSR	AT1G71460.1	E	24163497	30243427	110.94	148.75
H011B08	122.11	A7	SSR	AT1G74350.1
BnGMS608	127.33	A7	SSR	AT1G68540.2
B028I01b	132.98	A7	SSR	AT1G69350.1
niab030	139.53	A7	SSR	AT1G72210.1
HAU73	148.75	A7	SSR	AT1G71160.1
e1m19-100	0	A8	SRAP
e8m13-117	11.44	A8	SRAP
S008P19-1	15.65	A8	SSR	AT4G18160.1	U	9195617	18098559	14.58	35.96
FITO131	17.78	A8	SSR	AT4G17785.1
e6m28-337	20.33	A8	SRAP
sS1702	21.42	A8	SSR
BnGMS389	25.94	A8	SSR
H004I05-1	28.9	A8	SSR	AT4G27030.1
BnGMS312	30.48	A8	SSR
CB10629	42.93	A8	SSR
CB10298	0	A9	SSR
Na10G06	1.41	A9	SSR
niab028	7.1	A9	SSR	AT1G63040.1	D	22374992	24375738	5.63	8.58
ZAAS352	15.74	A9	STS	AT1G54580	C	19389347	21391015	14.26	17.21
BnGMS281	19.59	A9	SSR
CB10311	20.63	A9	SSR
CB10103	23.01	A9	SSR
B069A23	24.6	A9	SSR	AT1G63420.1	D	22519539	24522575	23.13	26.08
e8m13-248	36.04	A9	SRAP
BrSF95-50	44.65	A9	STS
FITO516c	45.14	A9	SSR	AT5G27650.1	Q	8785410	10789235	43.66	46.62
GIFLP046b	46.38	A9	IFLP
e17m15-122	48.18	A9	SRAP
CNU487	50.6	A9	SSR	AT4G02510.1	O	104766	2109588	49.12	52.07
GIFLP046a	66.86	A9	IFLP
FITO516a	69.15	A9	SSR	AT5G27650.1	Q	8785410	10789235	67.67	70.62
e18m9-480	70.73	A9	SRAP
e10m25-629	0	A10	SRAP
BnGMS9	5.28	A10	SSR	AT1G05490.1	A	618602	2623452	3.8	6.75
e10m20-133	6.88	A10	SRAP
MR156	10.85	A10	SSR
CB10267b	12.94	A10	SSR
Na12C05	13.98	A10	SSR
Na10E08	14.17	A10	SSR	AT5G53290	W	20617813	22619267	12.69	15.64
Na12E09	14.32	A10	SSR
e8m13-356	14.67	A10	SRAP
e10m18-368	14.99	A10	SRAP
BnGMS625	17.14	A10	SSR
S002B15-1a	18.41	A10	SSR	AT1G22610.1	B	6994280	8997574	16.94	18.7
Na10D07	18.75	A10	SSR
Ra2E03	18.98	A10	SSR	AT5G60580	X	23353824	25356962	18.7	20.46
e19m9-173	19.56	A10	SRAP
niab144	20.83	A10	SSR	AT5G21040.2	R	7293597	97893	20.6	66.47
niab123	24.78	A10	SSR	AT5G17980.1
Na12F09	33.24	A10	SSR
BnGMS385	44.61	A10	SSR	AT5G02505.1
sN8474	50.84	A10	SSR
niab100	56.02	A10	SSR	AT5G12100.1
Ol11E03	61.38	A10	SSR	AT5G07290
Ol11B03	63.05	A10	SSR	AT5G07290
BnGMS171	72.57	A10	SSR	AT5G52200.2	W	20202549	22204756	71.09	74.04
e4m4-107	75.94	A10	SRAP
e8m23-246	0	C1	SRAP
e8m23-247	6.81	C1	SRAP
niab138	11.76	C1	SSR	AT4G37820.1	U	17785249	16502179	10.28	22.67
FITO095	13.2	C1	SSR
niab071	21.2	C1	SSR	AT4G34540.1
e6m29-449	38.26	C1	SRAP
BRMS-56	48.77	C1	SSR
CB10369	51.52	C1	SSR
e21m12-147	52.57	C1	SRAP
e11m15-113	64.09	C1	SRAP
BnGMS301	68.71	C1	SSR
SA54	70.29	C1	SSR
Na12C08	71.72	C1	SSR	AT4G06581
SA49	71.85	C1	SSR
Ol10E12	72.15	C1	SSR	AT4G06581
e10m13-122	73.7	C1	SRAP
e11m4-461	74.87	C1	SRAP
e11m15-543	75.9	C1	SRAP
e21m12-335	79.29	C1	SRAP
e4m19-245	80.74	C1	SRAP
e8m21-225	0	C2	SRAP
MD38	2.59	C2	SSR
Na12C03	7.36	C2	SSR	AT5G66270	X	25473233	27475783	5.88	8.84
e8m21-218	9.25	C2	SRAP
e18m6-298	19.72	C2	SRAP
BRAS102b	40.82	C2	SSR
e11m15-304	51.49	C2	SRAP
Na12G08	53.39	C2	SSR
BnGMS633	54.85	C2	SSR	AT1G76430.1	E	27683829	29686768	53.37	56.32
e9m1-305	58.67	C2	SRAP
e10m25-414	59.74	C2	SRAP
e11m11-181	60.03	C2	SRAP
BnGMS280	63.16	C2	SSR	AT4G08620.1	P	4500310	6506262	61.68	64.63
e9m7-489	65.95	C2	SRAP
IGF5190b	71.34	C2	STS	AT5G21100	R	7170928	6144963	69.87	74.26
niab124	72.78	C2	SSR	AT5G18520.1
BnGMS81	105.37	C2	SSR
FITO282	115.1	C2	SSR
sR12095	119.58	C2	SSR
e10m19-165	129	C2	SRAP
B089D07	0	C3	SSR	AT2G38080.1	J	19566533	13215983	0	9.86
Ol10E05	3.53	C3	SSR	AT2G37860
FITO004	4.32	C3	SSR
CB10427	4.85	C3	SSR
BRAS120	5.21	C3	SSR
Na12E02	5.61	C3	SSR	AT2G33880
e19m10-213	6.31	C3	SRAP
HAU99c	8.1	C3	SSR	AT2G43590.1
CB10132	10.98	C3	SSR
BnGMS537	16.59	C3	SSR
BnGMS283	32.98	C3	SSR	AT4G05070.1
FITO123	49.25	C3	SSR	AT3G07280.1	F	1321215	3223001	47.77	51.68
FITO390	50.2	C3	SSR	AT3G07030.1
BRAS069	55.42	C3	SSR
e7m8-368	56.28	C3	SRAP
CNU422	58.25	C3	SSR
e17m4-356	60.8	C3	SRAP
e11m4-114	68.13	C3	SRAP
e7m5-111	71.4	C3	SRAP
e10m25-383	74.74	C3	SRAP
BnGMS326	79.86	C3	SSR
FITO378	87.36	C3	SSR
BnGMS513	90.27	C3	SSR
BnGMS273	90.83	C3	SSR
SA27	94.74	C3	SSR
CNU208	100.62	C3	SSR	AT1G67980.2	E	24487714	26489231	99.14	102.1
CB10600	103.49	C3	SSR
BRAS068	113.75	C3	SSR
MR049	113.89	C3	SSR
B025K04	118.75	C3	SSR	AT1G63440.1	D	22527655	24531109	117.27	120.23
e11m12-119	121.21	C3	SRAP
CB10003	130.17	C3	SSR
FITO347	141.32	C3	SSR	AT1G51380.1	C	18047882	20050162	139.84	142.8
SA5	0	C4	SSR
Ol10D03b	1.33	C4	SSR	AT1G50500	C	17711655	19719645	0	2.8
e19m2-115	4.84	C4	SRAP
e4m9-215	11.81	C4	SRAP
FITO195	18.39	C4	SSR
Na12E06	20.86	C4	SSR
e19m9-356	22.49	C4	SRAP
e18m15-216	22.84	C4	SRAP
FITO514	22.87	C4	SSR
Na10C01	24.56	C4	SSR	AT5G31905	F	10502429	12503175	23.08	26.04
e19m9-336	25.75	C4	SRAP
e7m8-402	27.39	C4	SRAP
MR163.2	28.69	C4	SSR
CB10045	35.13	C4	SSR
FITO239	36.52	C4	SSR	AT2G36540.1	J	14325237	16326449	35.05	38
SA55	44.15	C4	SSR
e17m15-310	49.06	C4	SRAP
SA48b	52.05	C4	SSR
SA48a	53.58	C4	SSR
B086L12b	84.1	C4	SSR	AT2G45540.2	J	17763579	19779303	82.62	85.57
e21m12-409	91.6	C4	SRAP
e21m12-327	94.39	C4	SRAP
e4m4-289	0	C5	SRAP
e4m5-289	18.53	C5	SRAP
CB10487	19.28	C5	SSR
B087P06-1	34.6	C5	SSR	AT3G10470.1	F	2260356	4261849	33.12	36.08
CB10229	36.24	C5	SSR
SA89	40.79	C5	SSR
e11m3-339	57.27	C5	SRAP
Ra2F11	68.22	C5	SSR	AT3G22970	F	7152045	9154112	66.74	69.27
Na10D11	69.1	C5	SSR
Na12C01a	70.32	C5	SSR	AT1G50500	C	17711655	19719645	69.27	70.34
niab003	70.44	C5	SSR	AT1G24120.1	B	6886879	13617445	70.43	79.67
FITO518	71.45	C5	SSR	AT1G27340.1
niab038	72.41	C5	SSR	AT1G27450.1
FITO520	73.3	C5	SSR	AT1G27340.1
BRAS052b	95.99	C5	SSR
Na12G12	114.58	C5	SSR
SA2	123.16	C5	SSR
BRMS-027b	0	C6	SSR
e11m11-304	6.55	C6	SRAP
e18m5-446	8.48	C6	SRAP
Na12D03	13.74	C6	SSR
CB10234	21.5	C6	SSR
SA60	22.79	C6	SSR
Ol10D03a	24.06	C6	SSR	AT1G50500	C	17711655	19719645	22.58	25.54
e17m15-245	25.84	C6	SRAP
e10m25-347	55.26	C6	SRAP
e4m5-260	60.68	C6	SRAP
BnGMS205	64.18	C6	SSR
Ol12E03a	65.64	C6	SSR	AT1G69260	E	24163497	30243427	65.16	78.92
FITO043	66.23	C6	SSR	AT1G65800.1
e18m15-394	67.22	C6	SRAP
Na12A02	67.79	C6	SSR	AT1G70440
FITO035	68.58	C6	SSR	AT1G65800.1
FITO008	69.4	C6	SSR
CB10632	70.97	C6	SSR
Na10C06	71.37	C6	SSR	AT1G74190.1
CNU053	77.08	C6	SSR	AT1G77310.1
e11m2-241	87.26	C6	SRAP
e8m4-484	0	C7	SRAP
CB10268	9.4	C7	SSR
BRAS014b	10.7	C7	SSR
SA32	13.03	C7	SSR
MD50	16.38	C7	SSR
e21m6-246	19.36	C7	SRAP
Na12H07a	20.52	C7	SSR
e7m1-307	21.12	C7	SRAP
e7m1-428	22.97	C7	SRAP
e7m1-391	23.58	C7	SRAP
e7m1-310	24.59	C7	SRAP
e7m1-398	25.35	C7	SRAP
e7m1-453	26.4	C7	SRAP
e7m1-416	27.11	C7	SRAP
CB10431	41.4	C7	SSR
CB10425	57.17	C7	SSR
e17m2-238	0	C8	SRAP
e7m5-147	17.64	C8	SRAP
e17m15-470	19.36	C8	SRAP
BnGMS4	21.76	C8	SSR	AT3G55370.3	N	19538053	21540268	20.28	23.23
e18m6-189	25.05	C8	SRAP
e18m5-374	45.55	C8	SRAP
e10m19-312	48.62	C8	SRAP
e10m22-313	50.51	C8	SRAP
CB10028	51.47	C8	SSR
CB10533	55.81	C8	SSR
ZAAS326	0	C9	STS	AT1G01610	A	221691	520437	0	2.09
H121P05	1	C9	SSR	AT1G02500.2
ANL2	3.18	C9	STS	AT4G00730	O	13527	1304486	2.09	3.67
e21m12-313	3.64	C9	SRAP
CHS	4.13	C9	STS	AT5G13930	R	3488692	5490266	3.67	4.82
SA97	4.29	C9	SSR
CNU406	5.48	C9	SSR	AT4G02510.1	O	104766	2109600	4.82	6.97
CB10064	7.21	C9	SSR
FITO392	7.56	C9	SSR
CB10199	7.67	C9	SSR
e11m13-497	8.4	C9	SRAP
FITO516b	10.7	C9	SSR	AT5G27650.1	Q	8785410	10789235	9.19	12.15
SF61499	11.02	C9	STS
e11m12-504	11.26	C9	SRAP
SF24724	11.41	C9	STS
e19m2-425	14.89	C9	SRAP
BnGMS371	16.55	C9	SSR	AT5G66150.1	X	25439013	27444434	15.1	18.05
e3m2-219	19.36	C9	SRAP
BRAS055	21.11	C9	SSR
e9m26-346	28.69	C9	SRAP
e3m19-403	45.65	C9	SRAP
SA85	47.13	C9	SSR
Na10D08	48.27	C9	SSR	AT3G54823	N	20316278	20320774	46.79	49.75
Na12G04	52.03	C9	SSR
e6m29-297	56.91	C9	SRAP
CB10288	64.02	C9	SSR
e21m4-324	72.91	C9	SRAP
