# Supplementary material for: Genome-Wide Identification of QTL for Seed Yield and Yield-Related Traits and Construction of a High-Density Consensus Map for QTL Comparison in Brassica napus
Source: Front Plant Sci. 2016 Jan 28;7:17. doi: 10.3389/fpls.2016.00017 (PMC4729939; doi:10.3389/fpls.2016.00017)
Supplement: Supplementary file 2 [file Table2.XLSX]

## Sheet: sheet1
144 consensus QTL for SY and yield-related traits after meta-analysis of 226 identified QTL in eight microenvironment in KN population
Consensus QTL	Peak (cM)	CI (cM)	Identified QTL	Chra	Peak (cM)	LODb	M-LOD2b	Ac	M-Ad	PVE e	M-Rf	CIg (cM)	Eh	Number of different environment	Rapeseed area
cqSY-A2-1	58.81	45.4-72.4	qSY-11GS2	A2	58.81	4.65899	4.65899	-8.9867	-8.9867	10.8162	10.8162	45.4-72.4	11GS	1	spring
cqSY-A2-2	68.11	61.0-81.2	qSY-10GS2	A2	68.11	5.55086	5.55086	-17.0366	-17.0366	20.9147	20.9147	61-81.2	10GS	1	spring
cqSY-A6-1	0.01	0-1.1	qSY-08DL6	A6	0.01	5.53133	5.53133	8.928	8.928	9.9412	9.9412	0-1.1	08DL	1	winter
cqSY-A6-2	3.11	0-11.7	qSY-09DL6	A6	3.11	4.28792	4.28792	6.4407	6.4407	6.1592	6.1592	0-11.7	09DL	1	winter
cqSY-C1-1	70.31	68.47 - 72.14	qSY-08DL11	C1	70.31	3.45898	3.43728	-7.5212	-7.72815	6.5966	5.5535	57.9-72.2	08DL	2	winter
			qSY-10DL11-1	C1	70.31	3.41558		-7.9351		4.5104		68.4-72.2	10DL
cqSY-C1-2	76.28	75.09 - 77.4	qSY-11DL11	C1	75.91	4.4702	4.55212	-6.5286	-7.2424	5.3846	5.99495	72.2-77.9	11DL	4	winter
			qSY-09DL11	C1	75.91	4.21848		-6.2012		5.5293		73.7-77.9	09DL
			qSY-12DL11	C1	75.91	4.15989		-6.6949		5.5717		73.7-77.9	12DL
			qSY-10DL11-2	C1	77.91	5.3599		-9.5449		7.4942		73.8-77.9	10DL
cqSY-C6-1	57.31	54.6 - 60.7	qSY-12DL16-1	C6	57.31	4.32264		7.4586		6.6199		54.6-60.7	12DL	1	winter
cqSY-C6-2	70.06	69.33 - 70.79	qSY-09DL16-1	C6	69.41	4.26839	7.40133	6.8562	9.52952	5.6292	9.87048	67.8-71.4	09DL	4	winter
			qSY-10DL16-1	C6	69.41	8.66047		11.0552		11.6894		67.9-71.4	10DL
			qSY-12DL16-2	C6	69.41	6.64671		9.2544		9.0357		68.5-71.4	12DL
			qSY-11DL16-1	C6	71.01	10.0297		10.9523		13.1276		69.1-71.4	11DL
cqSY-C6-3	76.14	72.85 - 79.42	qSY-09DL16-2	C6	75.41	4.54181	8.78127	7.1315	10.0621	6.7607	12.2258	71.4-85.1	09DL	3	winter
			qSY-10DL16-2	C6	75.41	9.63697		11.5178		13.995		71.4-82.7	10DL
			qSY-11DL16-2	C6	77.11	12.165		11.5371		15.9217		75.1-85.1	11DL
cqBY-A3	61.91	40-75.1	qBY-08DL3	A3	61.91	3.92987	3.92987	30.3804	30.3804	10.6377	10.6377	40-75.1	08DL	1	winter
cqBY-A4-1	54.51	45-54.8	qBY-10GS4-1	A4	54.51	5.72229	5.72229	66.9011	66.9011	19.9628	19.9628	45-54.8	10GS	1	spring
cqBY-A4-2	61.81	59.8-72	qBY-10GS4-2	A4	61.81	4.63295	4.63295	68.9741	68.9741	18.3071	18.3071	59.8-72	10GS	1	spring
cqBY-A6	11.21	0.4-28	qBY-08DL6	A6	11.21	2.81503	2.81503	19.3763	19.3763	4.9106	4.9106	0.4-28	08DL	1	winter
cqBY-A7-1	115.13	110.68-119.57	qBY-11DL7	A7	112.21	3.19207	3.49587	15.9613	14.52	4.4709	5.6906	88.3-118.6	11DL	2	winter
			qBY-09DL7-1	A7	115.41	3.79967		13.0787		6.9103		112.8-122.1	09DL
cqBY-A7-2	129.31	125.2-139.19	qBY-09DL7-2	A7	129.31	4.30962	4.30962	12.9683	12.9683	6.803	6.803	125.2-139.19	09DL	1	winter
cqBY-A9	48.21	36.3-66.6	qBY-10GS9	A9	48.21	2.83185	2.83185	33.134	33.134	9.0327	9.0327	36.3-66.6	10GS	1	spring
cqBY-C1-1	69.2	65.18 - 73.23	qBY-08DL11	C1	70.31	3.61956	3.81594	-23.8649	-25.0086	6.5943	6.1159	59.3-73.7	08DL	2	winter
			qBY-10DL11-1	C1	68.71	4.01233		-26.1523		5.6375		64-73.7	10DL
cqBY-C1-2	75.24	74.03 - 76.45	qBY-09DL11	C1	74.91	3.48502	4.14904	-11.0294	-17.6392	4.7619	5.47713	73.7-77.9	09DL	3	winter
			qBY-11DL11	C1	74.91	5.21668		-19.3655		6.427		73.7-77.9	11DL
			qBY-10DL11-2	C1	75.91	3.74542		-22.5226		5.2425		73.7-77.9	10DL
cqBY-C5	10.01	0-18.5	qBY-11DL15	C5	10.01	2.80581	2.80581	-15.7506	-15.7506	4.3386	4.3386	0-18.5	11DL	1	winter
cqBY-C6-1	69.29	68.33-70.24	qBY-08DL16-1	C6	67.81	3.39605	3.64198	25.5789	21.5127	6.4237	5.451	64.4-71.4	08DL	3	winter
			qBY-10DL16-1	C6	69.41	3.65428		20.3281		5.0127		68.6-71.4	10DL
			qBY-11DL16-1	C6	69.41	3.87562		18.631		4.9166		68.6-71.4	11DL
cqBY-C6-2	75.97	72.02-79.93	qBY-08DL16-2	C6	75.41	2.91431	3.56748	24.3916	21.0172	6.0979	5.57547	71.4-85.1	08DL	3	winter
			qBY-10DL16-2	C6	75.41	3.20075		19.4789		4.9084		71.4-85.1	10DL
			qBY-11DL16-2	C6	77.11	4.58738		19.1811		5.7201		71.4-85.1	11DL
cqBY-C9	0.01	0-1	qBY-12DL19	C9	0.01	4.02752	4.02752	-12.6384	-12.6384	5.7749	5.7749	0-1	12DL	1	winter
cqSW-A2-1	34.31	31.6-37	qSW-10DL2-1	A2	34.31	4.50926	4.50926	0.1194	0.1194	5.5504	5.5504	31.6-37	10DL	1	winter
cqSW-A2-2	37.61	37-39.9	qSW-12DL2-1	A2	37.61	3.09442	3.09442	0.0908	0.0908	3.8733	3.8733	37-39.9	12DL	1	winter
cqSW-A2-3	43.01	39.9-53.9	qSW-10DL2-2	A2	43.01	4.23801	4.23801	0.1203	0.1203	5.5043	5.5043	39.9-53.9	10DL	1	winter
cqSW-A2-4	64.11	60.2-74.3	qSW-12GS2	A2	64.11	8.51074	8.51074	-0.2619	-0.2619	12.0985	12.0985	60.2-74.3	12GS	1	spring
cqSW-A2-5	89.91	71.9-102.7	qSW-08DL2	A2	89.91	2.98375	2.98375	0.1194	0.1194	4.5711	4.5711	71.9 - 102.7	08DL	1	winter
cqSW-A3-1	22.61	14.4-29.8	qSW-12GS3-1	A3	22.61	6.37112	6.37112	-0.2283	-0.2283	9.1356	9.1356	14.4-29.8	12GS	1	spring
cqSW-A3-2	33.81	29.8-36.4	qSW-12GS3-2	A3	33.81	5.58775	5.58775	-0.2231	-0.2231	8.346	8.346	29.8-36.4	12GS	1	spring
cqSW-A3-3	104.51	92.8-113.3	qSW-11GS3	A3	104.51	3.71721	3.71721	0.1769	0.1769	9.0709	9.0709	92.8-113.3	11GS	1	spring
cqSW-A4	56.31	54.11-58.5	qSW-09DL4	A4	56.31	2.92733	3.06621	0.0885	0.10835	3.1542	4.08105	55.2-59.8	09DL	2	winter
			qSW-08DL4	A4	56.31	3.20509		0.1282		5.0079		55.5-69.9	08DL
cqSW-A7-1	14.6	8.19 - 24.1	qSW-09DL7-1	A7	14.61	4.2532	4.2532	0.1045	0.1045	4.784	4.784	8.2-24.1	09DL	1	winter
cqSW-A7-2	114.65	111.12 - 118.18	qSW-11DL7	A7	115.41	6.11072	6.9032	0.1653	0.15524	9.9918	10.175	101.2-120.8	11DL	4	winter
			qSW-09DL7-2	A7	113.41	5.28829		0.12		6.1637		102.1-117.6	09DL
			qSW-10DL7	A7	115.41	7.94654		0.1754		11.9193		105.3-120.2	10DL
			qSW-12DL7-1	A7	115.41	8.81888		0.1721		13.9507		105.6-119.2	12DL
cqSW-A7-3	126.11	122.1-127.5	qSW-12DL7-2	A7	126.11	4.55049	4.55049	0.1205	0.1205	6.8602	6.8602	122.1-127.5	12DL	1	winter
cqSW-A9-1	5.41	0-17.9	qSW-10GS9	A9	5.41	3.65862	3.65862	-0.1935	-0.1935	12.0556	12.0556	0.0-17.9	10GS	1	spring
cqSW-A9-2	68.91	50.5-69.2	qSW-08DL9	A9	68.91	2.99677	2.99677	-0.1354	-0.1354	4.6475	4.6475	50.5-69.2	08DL	1	winter
cqSW-A10-1	5.31	0-10.9	qSW-12GS10-1	A10	5.31	3.08574	3.08574	-0.1692	-0.1692	4.1222	4.1222	0-10.9	12GS	1	spring
cqSW-A10-2	14.01	10.9-14.7	qSW-12GS10-2	A10	14.01	2.89044	2.89044	-0.1732	-0.1732	3.8106	3.8106	10.9-14.7	12GS	1	spring
cqSW-C1-1	66.68	64.83-68.54	qSW-08DL11-1	C1	60.61	10.1578	6.60071	-0.2569	-0.17348	19.6213	10.6554	55.3-64.1	08DL	5	winter
			qSW-11DL11-1	C1	68.71	3.31793		-0.1156		4.5818		63.9-73.7	11DL
			qSW-08DL11-2	C1	66.11	10.2684		-0.2521		17.8307		64.1-71	08DL
			qSW-09DL11-1	C1	68.11	4.66984		-0.1157		5.5162		64.1-72.2	09DL
			qSW-10DL11-1	C1	70.31	4.58955		-0.1271		5.7272		65-73.7	10DL
cqSW-C1-2	75.65	74.64-76.66	qSW-10DL11-2	C1	75.91	5.32518	5.71524	-0.1329	-0.151625	6.6063	8.22178	73.7-77.9	10DL	4	winter
			qSW-11DL11-2	C1	75.91	3.97761		-0.1251		5.4584		73.7-77.9	11DL
			qSW-12DL11	C1	75.91	5.93929		-0.131		7.6601		74.1-77.9	12DL
			qSW-08DL11-3	C1	74.91	7.61887		-0.2175		13.1623		73.9-77.9	08DL
cqSW-C5	21.97	12.62 - 31.33	qSW-10GS15-1	C5	18.51	4.51794	3.82029	0.2736	0.05465	14.8825	9.8389	6.3-29	10GS	2	spring
			qSW-12GS15	C5	29.31	3.12263		-0.1643		4.7953		22.4-55.4	12GS
cqSW-C6-1	58.89	57.17 - 60.61	qSW-09DL16-1	C6	57.31	4.3834	4.34868	0.1247	0.1497	5.9865	6.39915	56-60.7	09DL	2	winter
			qSW-08DL16-1	C6	60.71	4.31396		0.1747		6.8118		58.8-64.2	08DL
cqSW-C6-2	67.2	66.46 - 67.95	qSW-09DL16-2	C6	67.21	6.5751	5.63223	0.1456	0.1625	7.5236	7.45505	64.7-68.6	09DL	2	winter
			qSW-08DL16-2	C6	67.21	4.68937		0.1794		7.3865		66.2-67.8	08DL
cqSW-C6-3	75.41	71.4 - 81.2	qSW-09DL16-3	C6	75.41	4.15338	4.15338	0.1189	0.1189	5.3168	5.3168	71.4-81.2	09DL	1	winter
cqSW-C8-1	45.48	42.9 - 48.06	qSW-11DL18-1	C8	43.11	3.44379	3.35373	0.1349	0.1226	5.7596	4.8739	27.5-50.5	11DL	2	winter
			qSW-10DL18	C8	45.61	3.26368		0.1103		3.9882		45.2-50.5	10DL
cqSW-C8-2	53.51	50.5 - 55.5	qSW-11DL18-2	C8	53.51	3.35482	3.35482	0.1206	0.1206	4.9146	4.9146	50.5-55.5	11DL	1	winter
cqSW-C9-1	16.61	14.62 - 18.59	qSW-09DL19-1	C9	16.61	3.67815	4.21523	-0.1019	-0.16315	4.1097	9.73915	14.9-19.4	09DL	2	both winter and spring
			qSW-10GS19-2	C9	16.61	4.7523		-0.2244		15.3686		15.5-23.9	10GS
cqPH-A2	64.97	60.01-69.93	qPH-11GS2	A2	64.11	8.38705	7.4214	6.6378	7.5872	10.4559	10.157	59.7-70.9	11GS	2	spring
			qPH-12GS2	A2	68.11	6.45575		8.5366		9.858		59.9-81.2	12GS
cqPH-A3-1	43.11	37.0-51.6	qPH-08DL3-1	A3	5.0105	4.25754	4.25754	5.0105	5.0105	9.5641	9.5641	37.0-51.6	08DL	1	winter
cqPH-A3-2	57.91	51.6-72.5	qPH-08DL3-2	A3	5.1642	4.78702	4.78702	5.1642	5.1642	10.5245	10.5245	51.6-72.5	08DL	1	winter
cqPH-A3-3	135.81	133.11-138.51	qPH-11DL3-1	A3	134.61	4.31613	4.53096	3.9691	4.35941	6.3217	6.22546	124.4-139.4	11DL	6	both winter and spring
			qPH-10DL3	A3	134.61	2.8644		3.1172		4.2736		122.5-139.4	10DL
			qPH-11GS3-1	A3	136.61	8.58235		6.8579		10.842		128.9-138.9	11GS
			qPH-12DL3-1	A3	136.61	4.39859		3.6038		5.984		127-141.3	12DL
			qPH-12GS3	A3	132.61	3.48719		6.6348		5.551		122.4-139.4	12GS
			qPH-09DL3	A3	136.91	3.66947		2.7293		4.6219		128.2-139.4	09DL
cqPH-A3-4	146.87	145.36-148.39	qPH-11GS3-2	A3	145.71	6.42971	4.49479	6.0774	4.33843	8.1616	6.00657	143-147.7	11GS	3	both winter and spring
			qPH-11DL3-2	A3	147.71	3.39388		3.4855		4.6712		143-148.6	11DL
			qPH-12DL3-2	A3	147.71	3.66079		3.4524		5.1869		143-148.6	12DL
cqPH-A7-1	0.01	0.0-7.0	qPH-08DL7	A7	0.01	2.8861	2.8861	3.3598	3.3598	5.3049	5.3049	0-7	08DL	1	winter
cqPH-A7-2	9.01	0.0-14.6	qPH-11GS7	A7	9.01	3.56965	3.56965	4.342	4.342	4.3532	4.3532	0-14.6	11GS	1	spring
cqPH-A10	15.01	12.9-17.1	qPH-12GS10	A10	15.01	2.98592	2.98592	6.3666	6.3666	3.8439	3.8439	12.9-17.1	12GS	1	spring
cqPH-C1	75.91	73.7-77.9	qPH-09DL11	C1	75.91	4.20763	4.20763	-2.9965	-2.9965	5.3248	5.3248	73.7-77.9	09DL	1	winter
cqPH-C3	113.81	106.5-118.8	qPH-11GS13	C3	113.81	2.93167	2.93167	3.9372	3.9372	3.4491	3.4491	106.5-118.8	11KL	1	spring
cqPH-C4	0.01	0.0-1.3	qPH-12DL14	C4	0.01	4.01667	4.01667	-3.4091	-3.4091	5.255	5.255	0-1.3	12DL	1	winter
cqPH-C6-1	67.2	66.34-68.07	qPH-11DL16-1	C6	67.21	3.48068	4.05682	3.6216	3.5069	4.3089	5.10515	66.1-68.6	11DL	2	winter
			qPH-09DL16-1	C6	67.21	4.63295		3.3922		5.9014		66.2-68.6	09DL
cqPH-C6-2	77.11	73.15-81.06	qPH-09DL16-2	C6	77.11	4.75013	3.83656	3.3896	3.41773	6.1901	4.93947	71.4-85.1	09DL	3	winter
			qPH-10DL16	C6	77.11	3.05102		3.247		3.9807		71.4-85.1	10DL
			qPH-11DL16-2	C6	77.11	3.70853		3.6166		4.6476		71.4-85.1	11DL
cqPH-C9-1	0.01	0.0 - 1.0	qPH-12DL19-1	C9	0.01	6.19101	6.19101	-4.6178	-4.6178	8.2314	8.2314	0-1.0	12DL	1	winter
cqPH-C9-2	3.61	0.0 - 4.09	qPH-08DL19-1	C9	3.61	3.18556	3.18556	-3.784	-3.784	5.8278	5.8278	0-4.1	08DL	1	winter
cqPH-C9-3	8.4	7.43 - 9.38	qPH-10DL19-1	C9	8.41	5.06695	5.38594	-4.2902	-4.44265	6.6572	6.9111	7.6-10.7	10DL	2	winter
			qPH-11DL19-1	C9	8.41	5.70493		-4.5951		7.165		8.2-10.7	11DL
cqPH-C9-4	10.41	7.2 - 10.6	qPH-12DL19-2	C9	10.41	4.07743	4.07743	-3.9025	-3.9025	5.5102	5.5102	7.2-10.6	12DL	1	winter
cqPH-C9-5	14.32	12.29 - 16.35	qPH-10DL19-2	C9	14.91	6.24092	4.38069	-4.668	-3.84005	8.1118	6.09762	11.3-20	10DL	4	winter
			qPH-08DL19-3	C9	14.91	2.93818		-2.6308		3.6767		11.3-24.9	09DL
			qPH-08DL19-2	C9	13.41	3.30925		-3.8028		6.2553		11.4-17.9	08DL
			qPH-11DL19-2	C9	14.91	5.0344		-4.2586		6.3467		11.4-18.8	11DL
cqBH-A1	56.07	49.48 - 62.66	qBH-08DL1	A1	56.91	2.87091	3.11503	1.7781	1.70735	5.9422	5.1938	45.5-64	08DL	2	winter
			qBH-12DL1	A1	55.21	3.35916		1.6366		4.4454		44.7-63.5	12DL
cqBH-A2	64.69	61.71 - 67.68	qBH-11GS2	A2	64.11	12.0218	12.6978	9.3657	10.449	14.5823	15.8785	61.2-68.3	11GS	2	spring
			qBH-12GS2	A2	66.11	13.3737		11.5324		17.1746		61.6-72.6	12GS
cqBH-A3-1	16.3	4.0-22.6	qBH-11GS3-1	A3	16.31	2.94252	2.94252	4.7177	4.7177	3.6756	3.6756	4-22.6	11GS	1	spring
cqBH-A3-2	33.81	29.4-38.21	qBH-09DL3-1	A3	33.81	2.80147	3.3852	1.7886	4.30713	4.164	4.26197	14.6-45.9	09DL	3	both winter and spring
			qBH-11GS3-2	A3	33.81	2.81015		4.53		3.2502		29.8-50	11GS
			qBH-12GS3-1	A3	33.81	4.54398		6.6028		5.3717		32.4-42.7	12GS
cqBH-A3-3	72.63	63.2-82.06	qBH-09DL3-2	A3	73.81	2.87308	4.35628	2.3	3.04315	6.9138	9.8892	55.8-85.2	09DL	2	winter
			qBH-10DL3-1	A3	71.81	5.83947		3.7863		12.8646		59.2-83.8	10DL
cqBH-A3-4	91.2	87.16-95.23	qBH-09DL3-3	A3	88.71	3.43728	3.92915	1.9355	2.10697	5.0853	5.61657	85.2-101.5	09DL	3	winter
			qBH-10DL3-2	A3	92.01	4.24452		2.5535		6.0162		87.8-101.8	10DL
			qBH-12DL3	A3	92.01	4.10564		1.8319		5.7482		89.1-101.5	12DL
cqBH-A3-5	104.51	103.7-106.9	qBH-12GS3-2	A3	104.51	6.14978	6.14978	7.387	7.387	7.1527	7.1527	103.7-106.9	12GS	1	spring
cqBH-A3-6	111.31	106.9-117.3	qBH-12GS3-3	A3	111.31	6.74219	6.74219	7.5942	7.5942	7.5461	7.5461	106.9-117.3	12GS	1	spring
cqBH-A3-7	121.61	117.3-122.6	qBH-12GS3-4	A3	121.61	6.86588	6.86588	7.5957	7.5957	7.4679	7.4679	117.3-122.6	12GS	1	spring
cqBH-A3-8	134.61	125.1-138.9	qBH-11GS3-3	A3	134.61	6.62284	7.01995	7.0542	7.8332	8.4177	9.0799	125.1-138.9	11GS	2	spring
			qBH-12GS3-5	A3	128.61	7.41706		8.6122		9.7421		122.6-136.6	12GS
cqBH-A3-9	140.11	139.4-141.8	qBH-11GS3-4	A3	140.11	5.17545	5.17545	6.0055	6.0055	5.9265	5.9265	139.4-141.8	11GS	1	spring
cqBH-A3-10	147.71	143-148.4	qBH-11GS3-5	A3	147.71	4.68937	4.68937	6.1479	6.1479	6.0392	6.0392	143-148.4	11GS	1	spring
cqBH-A6-1	82.31	76-85.6	qBH-10DL6-1	A6	82.31	4.68937	4.68937	2.8271	2.8271	7.3473	7.3473	76-85.6	10DL	1	winter
cqBH-A6-2	87.61	85.6-93.4	qBH-10DL6-2	A6	87.61	4.84561	4.84561	2.904	2.904	7.796	7.796	85.6-93.4	10DL	1	winter
cqBH-A7-1	4.91	0-14.6	qBH-11GS7	A7	4.91	2.94686	2.94686	4.4828	4.4828	3.3338	3.3338	0-14.6	11GS	1	spring
cqBH-A7-2	22.61	0-42.1	qBH-12GS7	A7	22.61	3.14867	3.14867	5.8828	5.8828	4.2373	4.2373	0-42.1	12GS	1	spring
cqBH-A9	46.41	38.9-50.3	qBH-08DL9	A9	46.41	5.16243	5.16243	3.0529	3.0529	11.1246	11.1246	38.9-50.3	08DL	1	winter
cqBH-A10	15.27	13.74-16.81	qBH-10DL10	A10	15.01	3.15735	3.53764	2.5651	4.46737	4.2572	4.30035	9-18.8	10DL	4	both winter and spring
			qBH-11DL10	A10	15.01	3.30491		2.1286		4.4251		9.6-20.6	11DL
			qBH-11GS10-1	A10	17.01	2.94035		5.6259		3.3696		10.4-18.8	11GS
			qBH-12GS10	A10	15.01	4.74796		7.5499		5.1495		14.7-18.4	12GS
cqBH-C3-1	62.81	55.4-68.1	qBH-10DL13-1	C3	62.81	3.27453	2.9653	-2.3129	-2.02605	4.9324	4.5787	55.4-68.1	10DL	1	winter
cqBH-C3-2	73.41	68.1-82.5	qBH-11DL13-2	C3	73.41	3.67381	3.67381	-1.9373	-1.9373	5.2633	5.2633	68.1-82.5	11DL	1	winter
cqBH-C3-3	115.91	108.1-118.8	qBH-11GS13	C3	115.91	5.08431	3.94181	6.0709	5.4304	5.9988	4.44675	108.1-118.8	11GS	1	spring
cqBH-C5-1	31.31	19.1 - 36.29	qBH-09DL15-1	C5	31.31	3.32227	3.32227	1.9737	1.9737	5.3795	5.3795	19.1-36.3	09DL	1	winter
cqBH-C5-2	40.81	36.06 - 45.55	qBH-09DL15-2	C5	40.81	3.89515	3.52408	1.937	2.05705	5.2969	4.8208	36.3-48.6	09DL	2	winter
			qBH-10DL15	C5	40.81	3.15301		2.1771		4.3447		36.3-51.2	10DL
cqBH-C6	77.11	71.4-85.1	qBH-11GS16	C6	77.11	3.07272	3.07272	4.6489	4.6489	3.3086	3.3086	71.4-85.1	11GS	1	spring
cqBH-C9-1	3.97	2.72-5.21	qBH-12DL19-1	C6	3.21	4.20546	4.92156	-1.9141	-2.22845	5.309	6.4791	1-5.5	12DL	2	winter
			qBH-11DL19-1	C9	4.31	5.63766		-2.5428		7.6492		4.2-7.2	11DL
cqBH-C9-2	14.87	12.5-17.24	qBH-11DL19-2	C9	14.91	6.54472	4.81198	-2.6511	-2.14445	8.814	6.42	11.8-16.6	11DL	2	winter
			qBH-12DL19-2	C9	13.41	3.07923		-1.6378		4.026		11.3-43.1	12DL
cqBH-C9-3	21.1	16.6-27.4	qBH-11DL19-3	C9	21.11	5.66153	5.66153	-2.4567	-2.4567	7.8801	7.8801	16.6-27.4	11DL	1	winter
cqFBN-A2	59.03	53.84-64.21	qFBN-11GS2	A2	58.81	7.28252	5.06261	-0.4874	-0.4161	9.4296	6.68775	52.6-63.6	11GS	2	spring
			qFBN-12GS2	A2	60.81	2.8427		-0.3448		3.9459		43.9-75.1	12GS
cqFBN-A3-1	111.17	109.09-113.25	qFBN-09DL3-1	A3	109.31	3.45247	3.62065	-0.334	-0.3733	3.9001	4.7601	108.9-114.6	09DL	2	both winter and spring
			qFBN-12GS3	A3	113.31	3.78882		-0.4126		5.6201		111.2-117.3	12GS
cqFBN-A3-2	120.37	117.37-123.37	qFBN-11GS3	A3	119.61	5.03006	4.53747	-0.4364	-0.439633	6.357	5.4498	114.6-122.1	11GS	3	both winter and spring
			qFBN-09DL3-2	A3	122.61	5.26442		-0.4133		5.9243		117.3-129.2	09DL
			qFBN-10DL3	A3	119.61	3.31793		-0.4692		4.0681		117.3-135.8	10DL
cqFBN-A6-1	14.18	6.4-21.96	qFBN-09DL6	A6	13.01	3.88647	3.99714	0.3521	0.8771	4.318	6.9682	1.2-25.4	09DL	2	winter
			qFBN-08DL6-1	A6	15.01	4.10781		1.4021		9.6184		2.4-22.7	08DL
cqFBN-A6-2	26.7	22.7-29.2	qFBN-08DL6-2	A6	26.71	3.46549	3.46549	1.286	1.286	8.1121	8.1121	22.7-29.2	08DL	1	winter
cqFBN-A6-3	43.71	37.2-48.9	qFBN-11DL6-1	A6	43.71	2.63	2.63	0.52	0.52	4.52	4.52	37.2-48.9	11DL	1	winter
cqFBN-A6-4	52.21	50.9-54.2	qFBN-11DL6-2	A6	52.21	4.17074	4.17074	0.5907	0.5907	5.1422	5.1422	50.9-54.2	11DL	1	winter
cqFBN-A6-5	75.11	70.6-77.2	qFBN-11DL6-3	A6	75.11	7.31507	7.31507	-0.8448	-0.8448	10.2931	10.2931	70.6-77.2	11DL	1	winter
cqFBN-A6-6	80.31	78.3-85.6	qFBN-11DL6-4	A6	80.31	5.57473	5.57473	-0.743	-0.743	8.6318	8.6318	78.3-85.6	11DL	1	winter
cqFBN-A6-7	87.61	85.6-91.6	qFBN-11DL6-5	A6	87.61	4.60691	4.60691	-0.6487	-0.6487	7.3961	7.3961	85.6-91.6	11DL	1	winter
cqFBN-A6-8	93.41	91.7-109.5	qFBN-12GS6	A6	93.41	3.63041	3.63041	-0.4001	-0.4001	4.7753	4.7753	91.7-109.5	12GS	1	spring
cqFBN-A7	104.21	82.1-120.1	qFBN-09DL7	A7	104.21	4.13819	4.13819	-0.4317	-0.4317	6.4597	6.4597	82.1-120.1	09DL	1	winter
cqFBN-A10-1	17.11	14.8 - 18.39	qFBN-12DL10-1	A10	17.11	5.24923	5.24923	-0.5559	-0.5559	7.6786	7.6786	14.8-18.4	12DL	1	winter
cqFBN-A10-2	22.81	18.44-27.17	qFBN-12DL10-2	A10	22.81	5.92627	5.77111	-0.6009	-0.6906	8.8657	8.2823	19-31.3	12DL	2	winter
			qFBN-11DL10	A10	22.81	5.61596		-0.7803		7.6989		19.6-32	11DL
cqFBN-C2	58.71	55.58 - 61.83	qFBN-10DL12	C2	58.71	3.11829	3.56531	0.4911	0.4646	3.8167	4.56343	43-60	10DL	3	winter
			qFBN-12DL12	C2	58.71	3.95591		0.4015		5.4244		54.7-62.4	12DL
			qFBN-11DL12	C2	58.71	3.62173		0.5012		4.4492		51.5-65.2	11DL
cqFBN-C3-1	90.31	81.7 - 94.8	qFBN-11DL13-1	C3	90.31	2.9078	2.9078	-0.418	-0.418	3.3827	3.3827	81.7-94.8	11DL	1	winter
cqFBN-C3-2	105.88	100.49 - 111.27	qFBN-11DL13-2	C3	102.61	3.83439	3.38954	-0.4984	-0.403067	4.85	4.59387	97-111.5	11DL	3	both winter and spring
			qFBN-12GS13	C3	107.51	3.02281		-0.3855		4.8118		93.2-113.7	12GS
			qFBN-11GS13	C3	113.81	3.31142		-0.3253		4.1198		103.2-129.2	11GS
cqFBN-C3-3	127.21	118.2 - 138.19	qFBN-08DL13	C3	127.21	3.09225	3.09225	-1.3091	-1.3091	7.0715	7.0715	118.2-138.2	08DL	1	winter
cqFBN-C4	91.61	67.7-93.6	qFBN-10DL14	C4	91.61	3.07055	3.07055	-0.5587	-0.5587	3.6109	3.6109	67.7-93.6	10DL	1	winter
cqFBN-C5	56.81	43.4-67.6	qFBN-10DL15	C5	56.81	3.95808	3.95808	-0.5374	-0.5374	5.2529	5.2529	43.4-67.6	10DL	1	winter
cqFBN-C6-1	68.6	67.86 - 69.35	qFBN-09DL16	C6	68.61	15.7368	13.0439	-0.8556	-0.9136	19.1382	16.3017	67.8-69.4	09DL	2	winter
			qFBN-10DL16	C6	68.61	10.3509		-0.9716		13.4653		67.8-72.1	10DL
cqFBN-C6-2	71.41	69.4 - 74.3	qFBN-11DL16	C6	71.41	5.30565	5.30565	-0.6372	-0.6372	6.6225	6.6225	69.4-74.3	11DL	1	winter
cqFBN-C7	39.11	26.8-53.4	qFBN-08DL17	C7	39.11	2.89912	2.89912	-1.198	-1.198	6.7388	6.7388	26.8-53.4	08DL	1	winter
cqFBN-C9-1	45.71	33.4-52	qFBN-10DL19-1	C9	45.71	3.76495	3.76495	-0.5032	-0.5032	4.636	4.636	33.4-52	10DL	1	winter
cqFBN-C9-2	54.01	52-56.6	qFBN-10DL19-2	C9	54.01	3.51974	3.51974	-0.5101	-0.5101	4.8394	4.8394	52-56.6	10DL	1	winter
cqLMI-A2	64.97	60.01-69.93	qLMI-11DL2	A2	60.91	4.71758	4.71758	1.9747	1.9747	5.9213	5.9213	52.1-64.1	11DL	1	winter
cqLMI-A3-1	135.91	131.57 - 140.25	qLMI-10DL3-1	A3	134.61	4.76966	5.33531	1.8683	2.07033	7.3213	7.4159	124.7-139.4	10DL	3	winter
			qLMI-11DL3-1	A3	136.61	6.66407		2.3787		8.6541		125.6-141.8	11DL
			qLMI-12DL3-1	A3	136.61	4.57219		1.964		6.2723		126.9-141.3	12DL
cqLMI-A3-2	145.02	143.7 - 146.34	qLMI-09DL3	A3	142.31	4.08828	4.74579	1.6436	1.91895	5.1959	6.2279	141.8-147.7	09DL	4	winter
			qLMI-10DL3-2	A3	145.71	4.76749		1.8089		6.359		142.3-147.7	10DL
			qLMI-11DL3-2	A3	145.71	5.99571		2.3271		7.7267		143-147.7	11DL
			qLMI-12DL3-2	A3	145.71	4.13168		1.8962		5.63		143-148.4	12DL
cqLMI-A6	43.71	36.9-47.7	qLMI-10DL6	A6	43.71	3.02715	3.02715	-1.5727	-1.5727	5.1081	5.1081	36.9-47.7	10DL	1	winter
cqLMI-A7-1	117.41	112.8-122.1	qLMI-09DL7-1	A7	117.41	3.29623	3.29623	1.73	1.73	5.7237	5.7237	112.8-122.1	09DL	1	winter
cqLMI-A7-2	127.31	122.1-133.2	qLMI-09DL7-2	A7	127.31	4.03403	4.03403	1.7532	1.7532	5.824	5.824	122.1-133.2	09DL	1	winter
cqLMI-A10-1	15.01	13.92 - 16.09	qLMI-12DL10	A10	15.01	4.43114	3.68683	2.2784	1.95345	5.9451	4.8337	12.9-18	12DL	2	winter
			qLMI-09DL10	A10	15.01	2.94252		1.6285		3.7223		14.7-17.1	09DL
cqLMI-A10-2	22.81	20.1-24.8	qLMI-11DL10-1	A10	22.81	3.82137	3.82137	2.3755	2.3755	5.2255	5.2255	20.1-24.8	11DL	1	winter
cqLMI-A10-3	28.81	24.8-42.2	qLMI-11DL10-2	A10	28.81	4.0796	4.0796	2.5214	2.5214	5.8908	5.8908	24.8-42.2	11DL	1	winter
cqLMI-C1-1	58.61	53.3-64.1	qLMI-11DL11-1	C1	58.61	2.94469	2.94469	-1.7516	-1.7516	4.459	4.459	53.3-64.1	11DL	1	winter
cqLMI-C1-2	68.71	64.1-73.7	qLMI-11DL11-2	C1	68.71	3.44379	3.44379	-1.7415	-1.7415	4.3043	4.3043	64.1-73.7	11DL	1	winter
cqLMI-C1-3	74.91	73.7-77.9	qLMI-11DL11-3	C1	74.91	2.83402	2.83402	-1.5612	-1.5612	3.5348	3.5348	73.7-77.9	11DL	1	winter
cqLMI-C6-1	62.71	60.0-64.2	qLMI-10DL16-1	C6	62.71	4.55049	4.55049	2.1459	2.1459	7.6348	7.6348	60-64.2	10DL	1	winter
cqLMI-C6-2	67.2	66.09-68.59	qLMI-09DL16-1	C6	67.21	4.24235	4.24235	1.9035	1.9035	5.3988	5.3988	66.1-68.6	09DL	1	winter
cqLMI-C6-3	73.4	68.35-78.46	qLMI-10DL16-2	C6	71.01	4.65031	4.44524	1.8962	1.899	6.1893	6.06055	67.8-82.8	10DL	2	winter
			qLMI-09DL16-2	C6	75.41	4.24018		1.9018		5.9318		71.4-85.1	09DL
cqLMI-C9-1	1.01	0-7.2	qLMI-10DL19-1	C9	1.01	3.81052	3.81052	-1.668	-1.668	5.0243	5.0243	0-7.2	10DL	1	winter
cqLMI-C9-2	8.41	7.6-10.6	qLMI-10DL19-2	C9	8.41	2.84921	2.84921	-1.4584	-1.4584	3.7874	3.7874	7.6-10.6	10DL	1	winter
cqPMI-A2-1	31.91	26.1-33.5	qPMI-11GS2	A2	31.91	3.11395	3.11395	1.8838	1.8838	4.3005	4.3005	26.1-33.5	11GS	1	spring
cqPMI-A2-2	39.91	37.6-44.5	qPMI-12GS2	A2	39.91	3.54795	3.54795	2.0053	2.0053	4.8112	4.8112	37.6-44.5	12GS	1	spring
cqPMI-A5	71.21	60.9-75.1	qPMI-09DL5	A5	71.21	3.32227	3.32227	1.7338	1.7338	4.872	4.872	60.9-75.1	09DL	1	winter
cqPMI-A10	44.61	41.28-47.93	qPMI-11GS10	A10	44.61	4.36604	4.00474	2.5145	2.8406	6.1064	5.8844	37.2-50.9	11GS	2	spring
			qPMI-12GS10	A10	44.61	3.64343		3.1667		5.6624		43.3-50.9	12GS
cqPMI-C3	71.41	63.9-84.6	qPMI-08DL13	C3	71.41	3.10961	3.10961	-1.5914	-1.5914	3.7839	3.7839	63.9-84.6	08DL	1	winter
cqPMI-C6	68.74	67.16-70.33	qPMI-09DL16	C6	68.61	8.77114	7.7111	3.0676	2.8144	10.7997	9.737	67.9-71.4	09DL	2	winter
			qPMI-11DL16	C6	69.41	6.65105		2.5612		8.6743		67.8-75.4	11DL
cqPMI-C7	45.41	31.2-53.4	qPMI-11DL17	C7	45.41	3.15735	3.15735	1.6945	1.6945	4.7461	4.7461	31.2-53.4	11DL	1	winter
cqPMI-C9-1	1.01	0-3.2	qPMI-11DL19-2	C9	1.01	3.50455	3.50455	-1.7533	-1.7533	4.4408	4.4408	0-3.2	11DL	1	winter
cqPMI-C9-2	8.41	7.2-10.6	qPMI-11DL19-3	C9	8.41	3.29406	3.29406	-1.7151	-1.7151	4.1849	4.1849	7.2-10.6	11DL	1	winter
cqPMI-C9-3	14.91	11.3-27.1	qPMI-11DL19-1	C9	14.91	3.89081	3.89081	-1.939	-1.939	4.7472	4.7472	11.3-27.1	11DL	1	winter
a, chromosome; b, LOD; 2b, Mean LOD; c, Additive; d, Mean additive; e, Phenotypic variation explained (PVE) by each identified QTL; f, Mean R2; g , confidence interval(CI) of QTL; h, the environment in which QTLs were detected; DL, a winter rapeseed area; GS, a spring rapeseed area; 08,09,10,11 and 12 devote the year of 2008,2009,2010,2011 and 2012, respectively.
