# Supplementary material for: Genome-Wide Identification of QTL for Seed Yield and Yield-Related Traits and Construction of a High-Density Consensus Map for QTL Comparison in Brassica napus
Source: Front Plant Sci. 2016 Jan 28;7:17. doi: 10.3389/fpls.2016.00017 (PMC4729939; doi:10.3389/fpls.2016.00017)
Supplement: Supplementary file 3 [file Table3.XLSX]

## Sheet: Sheet1
The consensus QTLs number in natural environments (the winter area and the spring area)
Trait name	Total number	Environments								Winter	Spring	Both winter and spring	Total number	Reproducible consensus QTL	Reproducible consensus QTL in winter or spring	Reproducible consensus QTL in Both winter and spring
		one	two	three	four	five	six	seven	eight
Seed yield(SY)	9	5	1	1	2					7	2		9	4	4
Biomass yield(BY)	13	8	2	3						10	3		13	5	5
Thousand seed weight(SW)	25	16	6		2					16	8	1	25	9	8	1
Plant height(PH)	18	11	3	3	1		1			12	4	2	18	7	5	2
Branch height(BH)	27	17	7	2	1					13	12	2	27	10	8	2
First branch number(FBN)	25	17	5	3						20	2	3	25	8	5	3
Length of main inforescence(LMI)	17	13	2	1	1					17			17	4	4
Pod number of main inforescence(PMI)	10	8	2							7	3		10	2	2
Total number	144	95	28	13	7		1			102	34	8	144	49	41	8
