# Supplementary material for: Genome-Wide Identification of QTL for Seed Yield and Yield-Related Traits and Construction of a High-Density Consensus Map for QTL Comparison in Brassica napus
Source: Front Plant Sci. 2016 Jan 28;7:17. doi: 10.3389/fpls.2016.00017 (PMC4729939; doi:10.3389/fpls.2016.00017)
Supplement: Supplementary file 4 [file Table4.XLSX]

## Sheet: sheet1
72 unique QTL for SY and yield-related traits after meta-analysis of 144consensus QTLs in nature environment of KN population
Unique QTL	position (cM)	CI (cM)	Consensus QTL	Chr	trait	LOD	PVE	position	CI	A	E
uq.A1	56.07	49.5-62.7	cqBH-A1	A1	BH	3.11503	5.1938	56.07	49.５-62.７	1.70735	08DL
uq.A2-1	33.47	31.3-35.7	cqPMI-A2-1	A2	PMI	3.11395	4.3005	31.91	26.1-33.5	1.8838	11GS
		0	cqSW-A2-1	A2	SW	4.50926	5.5504	34.31	31.6-37	0.1194	10DL
uq.A2-2	38.13	36.8-39.4	cqSW-A2-2	A2	SW	3.09442	3.8733	37.61	37-39.9	0.0908	12DL
		0	cqSW-A2-3	A2	SW	4.23801	5.5043	43.01	39.9-53.9	0.1203	10DL
		0	cqPMI-A2-2	A2	PMI	3.54795	4.8112	39.91	37.6-44.5	2.0053	12GS
uq.A2-3	63.95	62.0-65.9	cqSY-A2-1	A2	SY	4.65899	10.8162	58.81	45.4-72.4	-8.9867	11GS
		0	cqSW-A2-4	A2	SW	8.51074	12.0985	64.11	60.2-74.3	-0.2619	12GS
		0	cqFBN-A2	A2	FBN	5.06261	6.68775	59.03	53.8-64.2	-0.4161	11GS
		0	cqLMI-A2	A2	LMI	4.71758	5.9213	64.97	60.0-69.9	1.9747	11DL
		0	cqPH-A2	A2	PH	7.4214	10.157	64.97	60.0-69.9	7.5872	11GS
		0	cqBH-A2	A2	BH	12.6978	15.8785	64.69	61.7-67.7	10.449	11GS
		0	cqSY-A2-2	A2	SY	5.55086	20.9147	68.11	61.8-81.2	-17.0366	10GS
uq.A2-4	89.91	71.9-102.7	cqSW-A2-5	A2	SW	2.98375	4.5711	89.91	71.9-102.7	0.1194	08DL
uq.A3-1	20.04	14.1-25.9	cqBH-A3-1	A3	BH	2.94252	3.6756	16.3	4.0-22.6	4.7177	11GS
		0	cqSW-A3-1	A3	SW	6.37112	9.1356	22.61	14.4-29.8	-0.2283	12GS
uq.A3-2	33.81	31.2-36.5	cqBH-A3-2	A3	BH	3.3852	4.26197	33.81	29.4-38.2	4.30713	09DL
		0	cqSW-A3-2	A3	SW	5.58775	8.346	33.81	29.8-36.4	-0.2231	12GS
uq.A3-3	43.11	37.0-51.6	cqPH-A3-1	A3	PH	4.25754	9.5641	43.11	37.0-51.6	5.0105	08DL
uq.A3-4	65.45	58.9-71.9	cqPH-A3-2	A3	PH	4.78702	10.5245	57.91	51.6-72.5	5.1642	08DL
		0	cqBY-A3	A3	BY	3.92987	10.6377	61.91	40.0-75.1	30.3804	08DL
		0	cqBH-A3-3	A3	BH	4.35628	9.8892	72.63	63.2-82.1	3.04315	09DL
uq.A3-5	91.2	87.2-95.2	cqBH-A3-4	A3	BH	3.92915	5.61657	91.2	87.2-95.2	2.10697	09DL
uq.A3-6	104.51	102.9-113.1	cqSW-A3-3	A3	SW	3.71721	9.0709	104.51	92.8-113.3	0.1769	11GS
		0	cqBH-A3-5	A3	BH	6.14978	7.1527	104.51	103.7-106.9	7.387	12GS
uq.A3-7	111.18	109.3-113.1	cqBH-A3-6	A3	BH	6.74219	7.5461	111.31	106.9-117.3	7.5942	12GS
		0	cqFBN-A3-1	A3	FBN	3.62065	4.7601	111.17	109.1-113.3	-0.3733	09DL
uq.A3-8	121.06	119.1-123.1	cqFBN-A3-2	A3	FBN	4.53747	5.4498	120.37	117.4-123.4	-0.439633	11GS
		0	cqBH-A3-7	A3	BH	6.86588	7.4679	121.61	117.3-122.6	7.5957	12GS
uq.A3-9	135.7	133.5-137.9	cqBH-A3-8	A3	BH	7.01995	9.0799	134.61	125.1-138.9	7.8332	11GS
		0	cqLMI-A3-1	A3	LMI	5.33531	7.4159	135.91	131.6-140.3	2.07033	10DL
		0	cqPH-A3-3	A3	PH	4.53096	6.22546	135.81	133.1-138.5	4.35941	11DL
uq.A3-10	140.11	139.4-141.8	cqBH-A3-9	A3	BH	5.17545	5.9265	140.11	139.4-141.8	6.0055	11GS
uq.A3-11	146.03	145.1-146.9	cqBH-A3-10	A3	BH	4.68937	6.0392	147.71	143.0-148.4	6.1479	11GS
		0	cqLMI-A3-2	A3	LMI	4.74579	6.2279	145.02	143.7-146.3	1.91895	09DL
		0	cqPH-A3-4	A3	PH	4.49479	6.00657	146.87	145.4-148.4	4.33843	11GS
uq.A4-1	56	54.0-58.0	cqBY-A4-1	A4	BY	5.72229	19.9628	54.51	45.0-54.8	66.9011	10GS
		0	cqSW-A4	A4	SW	3.06621	4.08105	56.31	54.1-58.5	0.10835	09DL
uq.A4-2	61.81	59.8-72.0	cqBY-A4-2	A4	BY	4.63295	18.3071	61.81	59.8-72.0	68.9741	10GS
uq.A5	71.21	60.9-75.1	cqPMI-A5	A5	PMI	3.32227	4.872	71.21	60.9-75.1	1.7338	09DL
uq.A6-1	0.03	0.0-0.6	cqSY-A6-1	A6	SY	5.53133	9.9412	0.01	0.0-1.1	8.928	08DL
		0	cqSY-A6-2	A6	SY	4.28792	6.1592	3.11	0.0-11.7	6.4407	09DL
uq.A6-2	13.46	6.7-20.2	cqBY-A6	A6	BY	2.81503	4.9106	11.21	0.4-28.0	19.3763	08DL
		0	cqFBN-A6-1	A6	FBN	3.99714	6.9682	14.18	6.4-22.0	0.8771	09DL
uq.A6-3	26.7	22.7-29.2	cqFBN-A6-2	A6	FBN	3.46549	8.1121	26.7	22.7-29.2	1.286	08DL
uq.A6-4	43.71	36.9-47.7	cqLMI-A6	A6	LMI	3.02715	5.1081	43.71	36.9-47.7	-1.5727	10DL
			cqFBN-A6-3	A6	FBN	2.6312	4.5231	43.71	37.2-48.9	0.52	11DL
uq.A6-5	52.21	50.9-54.2	cqFBN-A6-4	A6	FBN	4.17074	5.1422	52.21	50.9-54.2	0.5907	11DL
uq.A6-6	75.11	70.6-77.2	cqFBN-A6-5	A6	FBN	7.31507	10.2931	75.11	70.6-77.2	-0.8448	11DL
uq.A6-7	81.04	78.1-83.9	cqFBN-A6-6	A6	FBN	5.57473	8.6318	80.31	78.3-85.6	-0.743	11DL
		0	cqBH-A6-1	A6	BH	4.68937	7.3473	82.31	76.0-85.6	2.8271	10DL
uq.A6-8	87.61	85.23-89.98	cqBH-A6-2	A6	BH	4.84561	7.796	87.61	85.6-93.4	2.904	10DL
		0	cqFBN-A6-7	A6	FBN	4.60691	7.3961	87.61	85.6-91.6	-0.6487	11DL
uq.A6-9	93.41	91.7-109.5	cqFBN-A6-8	A6	FBN	3.63041	4.7753	93.41	91.7-109.5	-0.4001	12GS
uq.A7-1	0.92	0.0-4.1	cqPH-A7-1	A7	PH	2.8861	5.3049	0.01	0.0-7.0	3.3598	08DL
		0	cqBH-A7-1	A7	BH	2.94686	3.3338	4.91	0.0-14.6	4.4828	11GS
uq.A7-2	12.24	7.0-17.5	cqPH-A7-2	A7	PH	3.56965	4.3532	9.01	0.0-14.6	4.342	11GS
		0	cqSW-A7-1	A7	SW	4.2532	4.784	14.6	8.2-24.1	0.1045	09DL
		0	cqBH-A7-2	A7	BH	3.14867	4.2373	22.61	0.0-42.1	5.8828	12GS
uq.A7-3	115.33	112.9-117.7	cqFBN-A7	A7	FBN	4.13819	6.4597	104.21	82.1-120.1	-0.4317	09DL
		0	cqSW-A7-2	A7	SW	6.9032	10.175	114.65	111.1-118.2	0.15524	11DL
		0	cqBY-A7-1	A7	BY	3.49587	5.6906	115.13	110.7-119.6	14.52	11DL
		0	cqLMI-A7-1	A7	LMI	3.29623	5.7237	117.41	112.8-122.1	1.73	09DL
uq.A7-4	126.65	124.4-128.9	cqSW-A7-3	A7	SW	4.55049	6.8602	126.11	122.1-127.5	0.1205	12DL
		0	cqLMI-A7-2	A7	LMI	4.03403	5.824	127.31	122.1-133.2	1.7532	09DL
		0	cqBY-A7-2	A7	BY	4.30962	6.803	129.31	125.2-139.2	12.9683	09DL
uq.A9-1	5.41	0.0-17.9	cqSW-A9-1	A9	SW	3.65862	12.0556	5.41	0.0-17.9	-0.1935	10GS
uq.A9-2	46.63	41.3-51.9	cqBY-A9	A9	BY	2.83185	9.0327	48.21	36.3-66.6	33.134	10GS
		0	cqBH-A9	A9	BH	5.16243	11.1246	46.41	38.9-50.3	3.0529	08DL
uq.A9-3	68.91	50.5-69.2	cqSW-A9-2	A9	SW	2.99677	4.6475	68.91	50.5-69.2	-0.1354	08DL
uq.A10-1	5.31	0.0-10.9	cqSW-A10-1	A10	SW	3.08574	4.1222	5.31	0.0-10.9	-0.1692	12GS
uq.A10-2	15.24	14.6-15.9	cqSW-A10-2	A10	SW	2.89044	3.8106	14.01	10.9-14.7	-0.1732	12GS
		0	cqPH-A10	A10	PH	2.98592	3.8439	15.01	12.9-17.1	6.3666	12GS
		0	cqBH-A10	A10	BH	3.53764	4.30035	15.27	13.7-16.8	4.46737	10DL
		0	cqLMI-A10-1	A10	LMI	3.68683	4.8337	15.01	13.9-16.1	1.95345	12DL
		0	cqFBN-A10-1	A10	FBN	5.24923	7.6786	17.11	14.8-18.4	-0.5559	12DL
uq.A10-3	23.13	21.1-25.1	cqFBN-A10-2	A10	FBN	5.77111	8.2823	22.81	18.4-27.2	-0.6906	12DL
		0	cqLMI-A10-2	A10	LMI	3.82137	5.2255	22.81	20.1-24.8	2.3755	11DL
		0	cqLMI-A10-3	A10	LMI	4.0796	5.8908	28.81	24.8-42.2	2.5214	11DL
uq.A10-4	44.61	41.3-47.9	cqPMI-A10	A10	PMI	4.00474	5.8844	44.61	41.3-47.9	2.8406	11GS
uq.C1-1	58.61	53.3-64.1	cqLMI-C1-1	C1	LMI	2.94469	4.459	58.61	53.3-64.1	-1.7516	11DL
uq.C1-2	68.58	67.4-69.8	cqLMI-C1-2	C1	LMI	3.44379	4.3043	68.71	64.1-73.7	-1.7415	11DL
		0	cqSW-C1-1	C1	SW	6.60071	10.6554	66.68	64.8-68.5	-0.17348	08DL
		0	cqBY-C1-1	C1	BY	3.81594	6.1159	69.2	65.2-73.3	-25.0086	08DL
		0	cqSY-C1-1	C1	SY	3.43728	5.5535	70.31	68.5-72.1	-7.72815	08DL
uq.C1-3	75.67	75.1-76.3	cqPH-C1	C1	PH	4.20763	5.3248	75.91	73.7-77.9	-2.9965	09DL
		0	cqLMI-C1-3	C1	LMI	2.83402	3.5348	74.91	73.7-77.9	-1.5612	11DL
		0	cqBY-C1-2	C1	BY	4.14904	5.47713	75.24	74.0-76.5	-17.6392	09DL
		0	cqSW-C1-2	C1	SW	5.71524	8.22178	75.65	74.6-76.7	-0.151625	10DL
		0	cqSY-C1-2	C1	SY	4.55212	5.99495	76.28	75.1-77.4	-7.2424	11DL
uq.C2	58.71	55.6-61.8	cqFBN-C2	C2	FBN	3.56531	4.56343	58.71	55.6-61.8	0.4646	10DL
uq.C3-1	62.81	55.4-68.1	cqBH-C3-1	C3	BH	2.9653	4.5787	62.81	55.4-68.1	-2.02605	10DL
uq.C3-2	72.75	66.8-78.7	cqPMI-C3	C3	PMI	3.10961	3.7839	71.41	63.9-84.6	-1.5914	08DL
		0	cqBH-C3-2	C3	BH	3.67381	5.2633	73.41	68.1-82.5	-1.9373	11DL
uq.C3-3	90.31	81.7-94.8	cqFBN-C3-1	C3	FBN	2.9078	3.3827	90.31	81.7-94.8	-0.418	11DL
uq.C3-4	105.88	100.5-111.3	cqFBN-C3-2	C3	FBN	3.38954	4.59387	105.88	100.5-111.3	-0.403067	11DL
uq.C3-5	115	110.9-119.0	cqPH-C3	C3	PH	2.93167	3.4491	113.81	106.5-118.8	3.9372	11GS
		0	cqBH-C3-3	C3	BH	3.94181	4.44675	115.91	108.1-118.8	5.4304	11GS
uq.C3-6	127.21	118.2-138.2	cqFBN-C3-3	C3	FBN	3.09225	7.0715	127.21	118.2-138.2	-1.3091	08DL
uq.C4-1	0.01	0.0-1.3	cqPH-C4	C4	PH	4.01667	5.255	0.01	0.0-1.3	-3.4091	12DL
uq.C4-2	91.61	67.7-93.6	cqFBN-C4	C4	FBN	3.07055	3.6109	91.61	67.7-93.6	-0.5587	10DL
uq.C5-1	10.01	0.0-18.5	cqBY-C5	C5	BY	2.80581	4.3386	10.01	0.0-18.5	-15.7506	11DL
uq.C5-2	27.03	20.7-33.4	cqSW-C5	C5	SW	3.82029	9.8389	21.97	12.6-31.3	0.05465	10GS
		0	cqBH-C5-1	C5	BH	3.32227	5.3795	31.31	19.1-36.3	1.9737	09DL
uq.C5-3	40.81	36.1-45.6	cqBH-C5-2	C5	BH	3.52408	4.8208	40.81	36.1-45.6	2.05705	09DL
uq.C5-4	56.81	43.4-67.6	cqFBN-C5	C5	FBN	3.95808	5.2529	56.81	43.4-67.6	-0.5374	10DL
uq.C6-1	58.5	57.0-60.0	cqSY-C6-1	C6	SY	4.32264	6.6199	57.31	54.6-60.7	7.4586	12DL
		0	cqSW-C6-1	C6	SW	4.34868	6.39915	58.89	57.2-60.6	0.1497	09DL
uq.C6-2	62.71	60.0-64.2	cqLMI-C6-1	C6	LMI	4.55049	7.6348	62.71	60.0-64.2	2.1459	10DL
uq.C6-3	67.2	66.7-67.7	cqSW-C6-2	C6	SW	5.63223	7.45505	67.2	66.５-68.0	0.1625	09DL
		0	cqPH-C6-1	C6	PH	4.05682	5.10515	67.2	66.３-68.１	3.5069	11DL
		0	cqLMI-C6-2	C6	LMI	4.24235	5.3988	67.2	66.１-68.６	1.9035	09DL
uq.C6-4	68.84	68.3-69.4	cqFBN-C6-1	C6	FBN	13.0439	16.3017	68.6	67.９-69.４	-0.9136	09DL
		0	cqPMI-C6	C6	PMI	7.7111	9.737	68.74	67.２-70.3	2.8144	09DL
		0	cqBY-C6-1	C6	BY	3.64198	5.451	69.29	68.3-70.2	21.5127	08DL
uq.C6-5	70.23	69.5-70.9	cqLMI-C6-3	C6	LMI	4.44524	6.06055	73.4	68.４-78.５	1.899	10DL
		0	cqFBN-C6-2	C6	FBN	5.30565	6.6225	71.41	69.4-74.3	-0.6372	11DL
		0	cqSY-C6-2	C6	SY	7.40133	9.87048	70.06	69.3-70.８	9.52952	09DL
uq.C6-6	75.93	73.7-78.2	cqSW-C6-3	C6	SW	4.15338	5.3168	75.41	71.4-81.2	0.1189	09DL
		0	cqBY-C6-2	C6	BY	3.56748	5.57547	75.97	72.0-79.9	21.0172	08DL
		0	cqSY-C6-3	C6	SY	8.78127	12.2258	76.14	72.９-79.４	10.0621	09DL
uq.C6-7	77.11	73.7-80.5	cqBH-C6	C6	BH	3.07272	3.3086	77.11	71.4-85.1	4.6489	11GS
		0	cqPH-C6-2	C6	PH	3.83656	4.93947	77.11	73.２-81.１	3.41773	09DL
uq.C7	42.82	34.3-51.3	cqFBN-C7	C7	FBN	2.89912	6.7388	39.11	26.8-53.4	-1.198	08DL
		0	cqPMI-C7	C7	PMI	3.15735	4.7461	45.41	31.2-53.4	1.6945	11DL
uq.C8-1	45.48	42.9-48.1	cqSW-C8-1	C8	SW	3.35373	4.8739	45.48	42.9-48.１	0.1226	11DL
uq.C8-2	53.51	50.5-55.5	cqSW-C8-2	C8	SW	3.35482	4.9146	53.51	50.5-55.5	0.1206	11DL
uq.C9-1	0.06	0.0-0.4	cqLMI-C9-1	C9	LMI	3.81052	5.0243	1.01	0.０-7.2	-1.668	10DL
		0	cqBY-C9	C9	BY	4.02752	5.7749	0.01	0.０-1.０	-12.6384	12DL
		0	cqPH-C9-1	C9	PH	6.19101	8.2314	0.01	0.０-1.０	-4.6178	12DL
		0	cqPMI-C9-1	C9	PMI	3.50455	4.4408	1.01	0.０-3.2	-1.7533	11DL
uq.C9-2	3.87	2.8-4.9	cqPH-C9-2	C9	PH	3.18556	5.8278	3.61	0.０-4.１	-3.784	08DL
		0	cqBH-C9-1	C9	BH	4.92156	6.4791	3.97	2.7-5.2	-2.22845	12DL
uq.C9-3	8.72	8.0-9.4	cqPH-C9-4	C9	PH	4.07743	5.5102	10.41	7.2-10.6	-3.9025	12DL
		0	cqPMI-C9-2	C9	PMI	3.29406	4.1849	8.41	7.2-10.6	-1.7151	11DL
		0	cqPH-C9-3	C9	PH	5.38594	6.9111	8.4	7.4-9.４	-4.44265	10DL
		0	cqLMI-C9-2	C9	LMI	2.84921	3.7874	8.41	7.6-10.6	-1.4584	10DL
uq.C9-4	15.59	14.4-16.8	cqPMI-C9-3	C9	PMI	3.89081	4.7472	14.91	11.3-27.1	-1.939	11DL
		0	cqPH-C9-5	C9	PH	4.38069	6.09762	14.32	12.３-16.４	-3.84005	10DL
		0	cqBH-C9-2	C9	BH	4.81198	6.42	14.87	12.5-17.2	-2.14445	11DL
		0	cqSW-C9	C9	SW	4.21523	9.73915	16.61	14.6-18.６	-0.16315	09DL
uq.C9-5	21.1	16.6-27.4	cqBH-C9-3	C9	BH	5.66153	7.8801	21.1	16.6-27.4	-2.4567	11DL
uq.C9-6	45.71	33.4-52	cqFBN-C9-1	C9	FBN	3.76495	4.636	45.71	33.4-52.０	-0.5032	10DL
uq.C9-7	54.01	52.0-56.6	cqFBN-C9-2	C9	FBN	3.51974	4.8394	54.01	52.０-56.6	-0.5101	10DL
CI, confidence interval of QTL; PVE, Phenotypic variation explained; A, Additive effect; E, the environments and years of QTLs.
