# Supplementary material for: Genome-Wide Identification of QTL for Seed Yield and Yield-Related Traits and Construction of a High-Density Consensus Map for QTL Comparison in Brassica napus
Source: Front Plant Sci. 2016 Jan 28;7:17. doi: 10.3389/fpls.2016.00017 (PMC4729939; doi:10.3389/fpls.2016.00017)
Supplement: Supplementary file 5 [file Table5.XLSX]

## Sheet: Sheet1
The pleiotropic analysis of Unique QTL
	Number	Unique QTL	Consensus QTL	Chr	The number of different traits	Trait
Unique QTL for one related trait	33	uq.A1	cqBH-A1	A1	1	BH
	2	uq.A2-4	cqSW-A2-5	A2	1	SW
	3	uq.A3-3	cqPH-A3-1	A3	1	PH
	4	uq.A3-5	cqBH-A3-4	A3	1	BH
	5	uq.A3-10	cqBH-A3-9	A3	1	BH
	6	uq.A4-2	cqBY-A4-2	A4	1	BY
	7	uq.A5	cqPMI-A5	A5	1	PMI
	8	uq.A6-4	cqLMI-A6	A6	1	LMI
	9	uq.A6-5	cqFBN-A6-4	A6	1	FBN
	10	uq.A6-6	cqFBN-A6-5	A6	1	FBN
	11	uq.A6-9	cqFBN-A6-8	A6	1	FBN
	12	uq.A9-1	cqSW-A9-1	A9	1	SW
	13	uq.A9-3	cqSW-A9-2	A9	1	SW
	14	uq.A10-1	cqSW-A10-1	A10	1	SW
	15	uq.A10-4	cqPMI-A10	A10	1	PMI
	16	uq.C1-1	cqLMI-C1-1	C1	1	LMI
	17	uq.C2	cqFBN-C2	C2	1	FBN
	18	uq.C3-1	cqBH-C3-1	C3	1	BH
	19	uq.C3-3	cqFBN-C3-1	C3	1	FBN
	20	uq.C3-4	cqFBN-C3-2	C3	1	FBN
	21	uq.C3-6	cqFBN-C3-3	C3	1	FBN
	22	uq.C4-1	cqPH-C4	C4	1	PH
	23	uq.C4-2	cqFBN-C4	C4	1	FBN
	24	uq.C5-1	cqBY-C5	C5	1	BY
	25	uq.C5-3	cqBH-C5-2	C5	1	BH
	26	uq.C5-4	cqFBN-C5	C5	1	FBN
	27	uq.C6-2	cqLMI-C6-1	C6	1	LMI
	28	uq.C8-1	cqSW-C8-1	C8	1	SW
	29	uq.C8-2	cqSW-C8-2	C8	1	SW
	30	uq.C9-5	cqBH-C9-3	C9	1	BH
	31	uq.C9-6	cqFBN-C9-1	C9	1	FBN
	32	uq.C9-7	cqFBN-C9-2	C9	1	FBN
	33	uq.A6-1	cqSY-A6-1	A6	2	SY
			cqSY-A6-2	A6		SY
Unique QTL for two related traits	22	uq.A2-1	cqPMI-A2-1	A2	2	PMI
			cqSW-A2-1	A2		SW
	2	uq.A2-2	cqSW-A2-2	A2	3	SW
			cqSW-A2-3	A2		SW
			cqPMI-A2-2	A2		PMI
	3	uq.A3-1	cqBH-A3-1	A3	2	BH
			cqSW-A3-1	A3		SW
	4	uq.A3-2	cqBH-A3-2	A3	2	BH
			cqSW-A3-2	A3		SW
	5	uq.A3-6	cqSW-A3-3	A3	2	SW
			cqBH-A3-5	A3		BH
	6	uq.A3-7	cqBH-A3-6	A3	2	BH
			cqFBN-A3-1	A3		FBN
	7	uq.A3-8	cqFBN-A3-2	A3	2	FBN
			cqBH-A3-7	A3		BH
	8	uq.A4-1	cqBY-A4-1	A4	2	BY
			cqSW-A4	A4		SW
	9	uq.A6-2	cqBY-A6	A6	2	BY
			cqFBN-A6-1	A6		FBN
	10	uq.A6-4	cqLMI-A6	A6	2	LMI
			cqFBN-A6-3	A6		FBN
	11	uq.A6-7	cqFBN-A6-6	A6	2	FBN
			cqBH-A6-1	A6		BH
	12	uq.A6-8	cqBH-A6-2	A6	2	BH
			cqFBN-A6-7	A6		FBN
	13	uq.A7-1	cqPH-A7-1	A7	2	PH
			cqBH-A7-1	A7		BH
	14	uq.A9-2	cqBY-A9	A9	2	BY
			cqBH-A9	A9		BH
	15	uq.A10-3	cqFBN-A10-2	A10	3	FBN
			cqLMI-A10-2	A10		LMI
			cqLMI-A10-3	A10		LMI
	16	uq.C3-2	cqPMI-C3	C3	2	PMI
			cqBH-C3-2	C3		BH
	17	uq.C3-5	cqPH-C3	C3	2	PH
			cqBH-C3-3	C3		BH
	18	uq.C5-2	cqSW-C5	C5	2	SW
			cqBH-C5-1	C5		BH
	19	uq.C6-1	cqSY-C6-1	C6	2	SY
			cqSW-C6-1	C6		SW
	20	uq.C6-7	cqBH-C6	C6	2	BH
			cqPH-C6-2	C6		PH
	21	uq.C7	cqFBN-C7	C7	2	FBN
			cqPMI-C7	C7		PMI
	22	uq.C9-2	cqPH-C9-2	C9	2	PH
			cqBH-C9-1	C9		BH
Unique QTL for three related traits	10	uq.A3-4	cqPH-A3-2	A3	3	PH
			cqBY-A3	A3		BY
			cqBH-A3-3	A3		BH
	2	uq.A3-9	cqBH-A3-8	A3	3	BH
			cqLMI-A3-1	A3		LMI
			cqPH-A3-3	A3		PH
	3	uq.A3-11	cqBH-A3-10	A3	3	BH
			cqLMI-A3-2	A3		LMI
			cqPH-A3-4	A3		PH
	4	uq.A7-2	cqPH-A7-2	A7	3	PH
			cqSW-A7-1	A7		SW
			cqBH-A7-2	A7		BH
	5	uq.A7-4	cqSW-A7-3	A7	3	SW
			cqLMI-A7-2	A7		LMI
			cqBY-A7-2	A7		BY
	6	uq.C6-3	cqSW-C6-2	C6	3	SW
			cqPH-C6-1	C6		PH
			cqLMI-C6-2	C6		LMI
	7	uq.C6-4	cqFBN-C6-1	C6	3	FBN
			cqPMI-C6	C6		PMI
			cqBY-C6-1	C6		BY
	8	uq.C6-5	cqLMI-C6-3	C6	3	LMI
			cqFBN-C6-2	C6		FBN
			cqSY-C6-2	C6		SY
	9	uq.C6-6	cqSW-C6-3	C6	3	SW
			cqBY-C6-2	C6		BY
			cqSY-C6-3	C6		SY
	10	uq.C9-3	cqPH-C9-4	C9	4	PH
			cqPMI-C9-2	C9		PMI
			cqPH-C9-3	C9		PH
			cqLMI-C9-2	C9		LMI
Unique QTL for four related traits	4	uq.A7-3	cqFBN-A7	A7	4	FBN
			cqSW-A7-2	A7		SW
			cqBY-A7-1	A7		BY
			cqLMI-A7-1	A7		LMI
	2	uq.C1-2	cqLMI-C1-2	C1	4	LMI
			cqSW-C1-1	C1		SW
			cqBY-C1-1	C1		BY
			cqSY-C1-1	C1		SY
	3	uq.C9-1	cqLMI-C9-1	C9	4	LMI
			cqBY-C9	C9		BY
			cqPH-C9-1	C9		PH
			cqPMI-C9-1	C9		PMI
	4	uq.C9-4	cqPMI-C9-3	C9	4	PMI
			cqPH-C9-5	C9		PH
			cqBH-C9-2	C9		BH
			cqSW-C9	C9		SW
Unique QTL for five related traits	2	uq.A10-2	cqSW-A10-2	A10	5	SW
			cqPH-A10	A10		PH
			cqBH-A10	A10		BH
			cqLMI-A10-1	A10		LMI
			cqFBN-A10-1	A10		FBN
	2	uq.C1-3	cqPH-C1	C1	5	PH
			cqLMI-C1-3	C1		LMI
			cqBY-C1-2	C1		BY
			cqSW-C1-2	C1		SW
			cqSY-C1-2	C1		SY
Unique QTL for six related traits	1	uq.A2-3	cqSY-A2-1	A2	7	SY
			cqSW-A2-4	A2		SW
			cqFBN-A2	A2		FBN
			cqLMI-A2	A2		LMI
			cqPH-A2	A2		PH
			cqBH-A2	A2		BH
			cqSY-A2-2	A2		SY
