# Supplementary material for: Genome-Wide Identification of QTL for Seed Yield and Yield-Related Traits and Construction of a High-Density Consensus Map for QTL Comparison in Brassica napus
Source: Front Plant Sci. 2016 Jan 28;7:17. doi: 10.3389/fpls.2016.00017 (PMC4729939; doi:10.3389/fpls.2016.00017)
Supplement: Supplementary file 6 [file Table6.XLSX]

## Sheet: Sheet1
The detailed information of projection and comparison QTL for SY and SYRTs from 5 populations
Code	Trait	Consensus QTL	Chromosome	Peak (cM)	CI (cM)		Identified QTL	Chromosome	Population	LOD	R2 (%)	Peak (cM)	CI (cM)		Additive effect	Author	Year	References
1	FBN	TNqBN-A1-1	A1	15.7	13.4	17.4	qBN001	A1	TN	3.7	6.3	15.7	13.4	17.4	0.47	Jiaqin Shi	2009	Unraveling the Complex Trait of Crop Yield With Quantitative Trait Loci Mapping in Brassica napus
2	FBN	TNqBN-A1-2	A1	33.1	32.6	34.5	qBN002	A1	TN	8.5	14.2	33.1	32.6	34.5	-0.73	Jiaqin Shi	2009	Unraveling the Complex Trait of Crop Yield With Quantitative Trait Loci Mapping in Brassica napus
3	FBN	TNqBN-A1-3	A1	39.74	38.26	41.23	qBN003	A1	TN	4.9	8.5	39.4	39.1	43.7	-0.48	Jiaqin Shi	2009	Unraveling the Complex Trait of Crop Yield With Quantitative Trait Loci Mapping in Brassica napus
							qBN004	A1	TN	6.3	10.7	40	39.8	43.7	-0.4	Jiaqin Shi	2009	Unraveling the Complex Trait of Crop Yield With Quantitative Trait Loci Mapping in Brassica napus
4	FBN	TNqBN-A1-4	A1	55	54.2	56.7	qBN005	A1	TN	8	18	55	54.2	56.7	-0.5	Jiaqin Shi	2009	Unraveling the Complex Trait of Crop Yield With Quantitative Trait Loci Mapping in Brassica napus
5	FBN	TNqBN-A1-5	A1	64.8	62.8	65.5	qBN006	A1	TN	5.6	6	64.8	62.8	65.5	-0.38	Jiaqin Shi	2009	Unraveling the Complex Trait of Crop Yield With Quantitative Trait Loci Mapping in Brassica napus
6	FBN	TNqBN-A3-1	A3	10.9	10.3	12.4	qBN007	A3	TN	3.6	6	10.9	10.3	12.4	-0.29	Jiaqin Shi	2009	Unraveling the Complex Trait of Crop Yield With Quantitative Trait Loci Mapping in Brassica napus
7	FBN	TNqBN-A3-2	A3	18.8	14.7	24.2	qBN008	A3	TN	4.2	7.8	18.8	14.7	24.2	-0.34	Jiaqin Shi	2009	Unraveling the Complex Trait of Crop Yield With Quantitative Trait Loci Mapping in Brassica napus
8	FBN	TNqBN-A3-3	A3	42.1	41.5	43.3	qBN009	A3	TN	10.1	17.2	42.1	41.5	43.3	0.44	Jiaqin Shi	2009	Unraveling the Complex Trait of Crop Yield With Quantitative Trait Loci Mapping in Brassica napus
9	FBN	TNqBN-A3-4	A3	51.9	50.01	53.79	qBN010	A3	TN	4	7	49.1	44.3	54.1	0.34	Jiaqin Shi	2009	Unraveling the Complex Trait of Crop Yield With Quantitative Trait Loci Mapping in Brassica napus
							qBN011	A3	TN	8.4	17.6	52.4	50.4	54.5	0.44	Jiaqin Shi	2009	Unraveling the Complex Trait of Crop Yield With Quantitative Trait Loci Mapping in Brassica napus
10	FBN	TNqBN-A3-5	A3	66.71	64.75	68.66	qBN012	A3	TN	3.3	6.4	65.3	64.1	69.4	0.21	Jiaqin Shi	2009	Unraveling the Complex Trait of Crop Yield With Quantitative Trait Loci Mapping in Brassica napus
							qBN013	A3	TN	2.9	5.3	68.4	64.1	69.9	0.2	Jiaqin Shi	2009	Unraveling the Complex Trait of Crop Yield With Quantitative Trait Loci Mapping in Brassica napus
11	FBN	TNqBN-A3-6	A3	74.4	72.65	76.14	qBN014	A3	TN	3.2	5.9	74.4	71.6	77.3	0.2	Jiaqin Shi	2009	Unraveling the Complex Trait of Crop Yield With Quantitative Trait Loci Mapping in Brassica napus
							qBN015	A3	TN	3.6	5.6	74.4	73.3	77.7	0.35	Jiaqin Shi	2009	Unraveling the Complex Trait of Crop Yield With Quantitative Trait Loci Mapping in Brassica napus
12	FBN	TNqBN-A3-7	A3	77	76.4	78.9	qBN016	A3	TN	4	6.9	77	76.4	78.9	0.23	Jiaqin Shi	2009	Unraveling the Complex Trait of Crop Yield With Quantitative Trait Loci Mapping in Brassica napus
13	FBN	TNqBN-A3-8	A3	124.6	122.5	125.2	qBN019	A3	TN	3.6	4.6	124.6	122.5	125.2	0.14	Jiaqin Shi	2009	Unraveling the Complex Trait of Crop Yield With Quantitative Trait Loci Mapping in Brassica napus
14	FBN	TNqBN-A5-1	A5	26.3	22.3	28.9	qBN020	A5	TN	7.1	12.8	26.3	22.3	28.9	0.36	Jiaqin Shi	2009	Unraveling the Complex Trait of Crop Yield With Quantitative Trait Loci Mapping in Brassica napus
15	FBN	TNqBN-A5-2	A5	32.5	31	32.6	qBN021	A5	TN	6	10.6	32.5	31	32.6	0.33	Jiaqin Shi	2009	Unraveling the Complex Trait of Crop Yield With Quantitative Trait Loci Mapping in Brassica napus
16	FBN	TNqBN-A5-3	A5	37.8	36.56	39.03	qBN022	A5	TN	3.3	5.7	36.9	34.7	42.6	0.29	Jiaqin Shi	2009	Unraveling the Complex Trait of Crop Yield With Quantitative Trait Loci Mapping in Brassica napus
							qBN023	A5	TN	6	10.8	37.9	35.7	38.3	0.34	Jiaqin Shi	2009	Unraveling the Complex Trait of Crop Yield With Quantitative Trait Loci Mapping in Brassica napus
17	FBN	TNqBN-A5-4	A5	60.9	60.6	61.6	qBN024	A5	TN	4	3.8	60.9	60.6	61.6	0.23	Jiaqin Shi	2009	Unraveling the Complex Trait of Crop Yield With Quantitative Trait Loci Mapping in Brassica napus
18	FBN	TNqBN-A5-5	A5	73	72.1	77.7	qBN026	A5	TN	4	4.1	73	72.1	77.7	0.31	Jiaqin Shi	2009	Unraveling the Complex Trait of Crop Yield With Quantitative Trait Loci Mapping in Brassica napus
19	FBN	TNqBN-A5-6	A5	82.3	81.7	84	qBN027	A5	TN	2.8	4.6	82.3	81.7	84	0.19	Jiaqin Shi	2009	Unraveling the Complex Trait of Crop Yield With Quantitative Trait Loci Mapping in Brassica napus
20	FBN	TNqBN-A5-7	A5	87.6	86.6	88.6	qBN028	A5	TN	3.7	6.9	87.6	86.6	88.6	0.3	Jiaqin Shi	2009	Unraveling the Complex Trait of Crop Yield With Quantitative Trait Loci Mapping in Brassica napus
21	FBN	TNqBN-A5-8	A5	96.7	96.3	100.3	qBN030	A5	TN	5.9	10.1	96.7	96.3	100.3	0.38	Jiaqin Shi	2009	Unraveling the Complex Trait of Crop Yield With Quantitative Trait Loci Mapping in Brassica napus
22	FBN	TNqBN-A6	A6	76.3	75.1	77.6	qBN031	A6	TN	3	5	76.3	75.1	77.6	0.28	Jiaqin Shi	2009	Unraveling the Complex Trait of Crop Yield With Quantitative Trait Loci Mapping in Brassica napus
23	FBN	TNqBN-A7-1	A7	22.3	20.3	25.6	qBN032	A7	TN	4.4	4.6	22.3	20.3	25.6	-0.24	Jiaqin Shi	2009	Unraveling the Complex Trait of Crop Yield With Quantitative Trait Loci Mapping in Brassica napus
24	FBN	TNqBN-A7-2	A7	32.04	29.3	34.78	qBN033	A7	TN	3	4.9	28.7	22.3	30.1	-0.23	Jiaqin Shi	2009	Unraveling the Complex Trait of Crop Yield With Quantitative Trait Loci Mapping in Brassica napus
							qBN034	A7	TN	3.2	6.1	35.3	29.1	36.8	-0.2	Jiaqin Shi	2009	Unraveling the Complex Trait of Crop Yield With Quantitative Trait Loci Mapping in Brassica napus
25	FBN	TNqBN-A7-3	A7	43.7	41.85	45.54	qBN036	A7	TN	3.6	5.2	43.7	41.7	47.2	-0.24	Jiaqin Shi	2009	Unraveling the Complex Trait of Crop Yield With Quantitative Trait Loci Mapping in Brassica napus
							qBN037	A7	TN	3.6	7	43.7	41.7	46.7	-0.22	Jiaqin Shi	2009	Unraveling the Complex Trait of Crop Yield With Quantitative Trait Loci Mapping in Brassica napus
26	FBN	TNqBN-A7-4	A7	56.72	53.39	60.06	qBN038	A7	TN	3.3	4.8	52.3	47.2	63.7	-0.22	Jiaqin Shi	2009	Unraveling the Complex Trait of Crop Yield With Quantitative Trait Loci Mapping in Brassica napus
							qBN039	A7	TN	2.9	4.7	52.3	47.2	63.1	-0.27	Jiaqin Shi	2009	Unraveling the Complex Trait of Crop Yield With Quantitative Trait Loci Mapping in Brassica napus
							qBN040	A7	TN	4.5	8.6	59	55.5	63.7	-0.26	Jiaqin Shi	2009	Unraveling the Complex Trait of Crop Yield With Quantitative Trait Loci Mapping in Brassica napus
27	FBN	TNqBN-A7-5	A7	68.58	67.21	69.96	qBN041	A7	TN	6.4	7.2	68.3	67.5	70.5	-0.25	Jiaqin Shi	2009	Unraveling the Complex Trait of Crop Yield With Quantitative Trait Loci Mapping in Brassica napus
							qBN042	A7	TN	5.7	10.6	70.1	66.5	73.4	-0.29	Jiaqin Shi	2009	Unraveling the Complex Trait of Crop Yield With Quantitative Trait Loci Mapping in Brassica napus
28	FBN	TNqBN-A7-6	A7	79.7	78.8	80.7	qBN044	A7	TN	4.2	4.1	79.7	78.8	80.7	0.44	Jiaqin Shi	2009	Unraveling the Complex Trait of Crop Yield With Quantitative Trait Loci Mapping in Brassica napus
29	FBN	TNqBN-A9	A9	105.5	103.1	109.4	qBN045	A9	TN	3.1	5.4	105.5	103.1	109.4	0.23	Jiaqin Shi	2009	Unraveling the Complex Trait of Crop Yield With Quantitative Trait Loci Mapping in Brassica napus
30	FBN	TNqBN-C1-1	C1	19.3	18.4	19.9	qBN048	C1	TN	3.5	5.4	19.3	18.4	19.9	-0.31	Jiaqin Shi	2009	Unraveling the Complex Trait of Crop Yield With Quantitative Trait Loci Mapping in Brassica napus
31	FBN	TNqBN-C1-2	C1	33.37	32.83	33.91	qBN049	C1	TN	4.9	8.4	32.6	32.2	33.9	0.39	Jiaqin Shi	2009	Unraveling the Complex Trait of Crop Yield With Quantitative Trait Loci Mapping in Brassica napus
							qBN050	C1	TN	7.2	12.6	33.9	33.5	34.9	0.61	Jiaqin Shi	2009	Unraveling the Complex Trait of Crop Yield With Quantitative Trait Loci Mapping in Brassica napus
32	FBN	TNqBN-C1-3	C1	40.2	39.5	40.3	qBN051	C1	TN	4.6	8.2	40.2	39.5	40.3	0.41	Jiaqin Shi	2009	Unraveling the Complex Trait of Crop Yield With Quantitative Trait Loci Mapping in Brassica napus
33	FBN	TNqBN-C1-4	C1	41.4	40.4	42.1	qBN052	C1	TN	8	13.9	41.4	40.4	42.1	0.46	Jiaqin Shi	2009	Unraveling the Complex Trait of Crop Yield With Quantitative Trait Loci Mapping in Brassica napus
34	FBN	TNqBN-C1-5	C1	48.3	47.6	49.8	qBN053	C1	TN	6.1	13	48.3	47.6	49.8	0.42	Jiaqin Shi	2009	Unraveling the Complex Trait of Crop Yield With Quantitative Trait Loci Mapping in Brassica napus
35	FBN	TNqBN-C3-1	C3	23.9	20.8	26.3	qBN054	C3	TN	3.7	3.8	23.9	20.8	26.3	-0.19	Jiaqin Shi	2009	Unraveling the Complex Trait of Crop Yield With Quantitative Trait Loci Mapping in Brassica napus
36	FBN	TNqBN-C3-2	C3	130.2	128.8	132.7	qBN055	C3	TN	3.4	6.3	130.2	128.8	132.7	0.21	Jiaqin Shi	2009	Unraveling the Complex Trait of Crop Yield With Quantitative Trait Loci Mapping in Brassica napus
37	FBN	TNqBN-C3-3	C3	143.7	138.6	150	qBN057	C3	TN	7.3	14	143.7	138.6	150	-0.47	Jiaqin Shi	2009	Unraveling the Complex Trait of Crop Yield With Quantitative Trait Loci Mapping in Brassica napus
38	FBN	TNqBN-C3-4	C3	151	150	152.5	qBN058	C3	TN	6.2	12.9	151	150	152.5	-0.45	Jiaqin Shi	2009	Unraveling the Complex Trait of Crop Yield With Quantitative Trait Loci Mapping in Brassica napus
39	FBN	TNqBN-C6-1	C6	22	17.5	28.9	qBN059	C6	TN	3.2	5.9	22	17.5	28.9	-0.2	Jiaqin Shi	2009	Unraveling the Complex Trait of Crop Yield With Quantitative Trait Loci Mapping in Brassica napus
40	FBN	TNqBN-C6-2	C6	78.5	74.7	82.1	qBN060	C6	TN	3.8	6.1	78.5	74.7	82.1	0.31	Jiaqin Shi	2009	Unraveling the Complex Trait of Crop Yield With Quantitative Trait Loci Mapping in Brassica napus
41	FBN	TNqBN-C8-1	C8	7.09	4.85	9.32	qBN061	C8	TN	4.4	5	5	0	7.1	-0.24	Jiaqin Shi	2009	Unraveling the Complex Trait of Crop Yield With Quantitative Trait Loci Mapping in Brassica napus
							qBN062	C8	TN	3	5.6	7.1	0.7	17	-0.19	Jiaqin Shi	2009	Unraveling the Complex Trait of Crop Yield With Quantitative Trait Loci Mapping in Brassica napus
							qBN063	C8	TN	5.6	9.8	8.1	1.6	14.5	-0.34	Jiaqin Shi	2009	Unraveling the Complex Trait of Crop Yield With Quantitative Trait Loci Mapping in Brassica napus
							qBN064	C8	TN	4.6	5.2	8.1	7.1	16.2	-0.31	Jiaqin Shi	2009	Unraveling the Complex Trait of Crop Yield With Quantitative Trait Loci Mapping in Brassica napus
							qBN065	C8	TN	2.8	4.4	9.9	7	18	-0.25	Jiaqin Shi	2009	Unraveling the Complex Trait of Crop Yield With Quantitative Trait Loci Mapping in Brassica napus
42	FBN	TNqBN-C8-2	C8	27.33	20.93	33.74	qBN066	C8	TN	2.8	4.3	24.1	10.3	29.8	-0.21	Jiaqin Shi	2009	Unraveling the Complex Trait of Crop Yield With Quantitative Trait Loci Mapping in Brassica napus
							qBN067	C8	TN	3.3	5.6	29.8	19.4	36.4	-0.29	Jiaqin Shi	2009	Unraveling the Complex Trait of Crop Yield With Quantitative Trait Loci Mapping in Brassica napus
43	FBN	TNqBN-C8-3	C8	66.69	63.7	71	qBN070	C8	TN	2.9	4.7	66.7	63.7	71	-0.22	Jiaqin Shi	2009	Unraveling the Complex Trait of Crop Yield With Quantitative Trait Loci Mapping in Brassica napus
44	BY	TNqBY-A1-1	A1	6.9	4.6	10.2	qBY001	A1	TN	5.7	5.8	6.9	4.6	10.2	-150	Jiaqin Shi	2009	Unraveling the Complex Trait of Crop Yield With Quantitative Trait Loci Mapping in Brassica napus
45	BY	TNqBY-A1-2	A1	55.5	54.3	57	qBY002	A1	TN	7.6	7.6	55.5	54.3	57	328	Jiaqin Shi	2009	Unraveling the Complex Trait of Crop Yield With Quantitative Trait Loci Mapping in Brassica napus
46	BY	TNqBY-A1-3	A1	83.2	80.4	86.3	qBY003	A1	TN	4.3	4.8	83.2	80.4	86.3	187	Jiaqin Shi	2009	Unraveling the Complex Trait of Crop Yield With Quantitative Trait Loci Mapping in Brassica napus
47	BY	TNqBY-A3-1	A3	77.2	76.1	78.7	qBY004	A3	TN	4.3	5	77.2	76.1	78.7	193	Jiaqin Shi	2009	Unraveling the Complex Trait of Crop Yield With Quantitative Trait Loci Mapping in Brassica napus
48	BY	TNqBY-A3-2	A3	87.3	85.8	90	qBY005	A3	TN	10	11	87.3	85.8	90	288	Jiaqin Shi	2009	Unraveling the Complex Trait of Crop Yield With Quantitative Trait Loci Mapping in Brassica napus
49	BY	TNqBY-A3-3	A3	96.7	95.9	97.3	qBY006	A3	TN	6.5	7.3	96.7	95.9	97.3	228	Jiaqin Shi	2009	Unraveling the Complex Trait of Crop Yield With Quantitative Trait Loci Mapping in Brassica napus
50	BY	TNqBY-A7-1	A7	13	7.3	14.9	qBY007	A7	TN	5.2	8.8	13	7.3	14.9	-255	Jiaqin Shi	2009	Unraveling the Complex Trait of Crop Yield With Quantitative Trait Loci Mapping in Brassica napus
51	BY	TNqBY-A7-2	A7	20.3	18.4	21.5	qBY008	A7	TN	7.3	11.1	20.3	18.4	21.5	-285	Jiaqin Shi	2009	Unraveling the Complex Trait of Crop Yield With Quantitative Trait Loci Mapping in Brassica napus
52	BY	TNqBY-A7-3	A7	32.1	30.1	35.2	qBY009	A7	TN	6.4	10.9	32.1	30.1	35.2	-284	Jiaqin Shi	2009	Unraveling the Complex Trait of Crop Yield With Quantitative Trait Loci Mapping in Brassica napus
53	BY	TNqBY-A9-1	A9	62.6	61.9	63.1	qBY010	A9	TN	4.4	4.8	62.6	61.9	63.1	-212	Jiaqin Shi	2009	Unraveling the Complex Trait of Crop Yield With Quantitative Trait Loci Mapping in Brassica napus
54	BY	TNqBY-A9-2	A9	70.7	68	73.6	qBY011	A9	TN	4.3	4.5	70.7	68	73.6	-192	Jiaqin Shi	2009	Unraveling the Complex Trait of Crop Yield With Quantitative Trait Loci Mapping in Brassica napus
55	BY	TNqBY-A10-1	A10	109.2	104.1	112.2	qBY013	A10	TN	4.1	8.9	109.2	104.1	112.2	260	Jiaqin Shi	2009	Unraveling the Complex Trait of Crop Yield With Quantitative Trait Loci Mapping in Brassica napus
56	BY	TNqBY-A10-2	A10	112.2	108	112.2	qBY014	A10	TN	8.5	9.2	112.2	108	112.2	342	Jiaqin Shi	2009	Unraveling the Complex Trait of Crop Yield With Quantitative Trait Loci Mapping in Brassica napus
57	BY	TNqBY-C3-1	C3	29.15	26.01	32.3	qBY015	C3	TN	7.2	11.4	27	22	32.4	-322	Jiaqin Shi	2009	Unraveling the Complex Trait of Crop Yield With Quantitative Trait Loci Mapping in Brassica napus
							qBY016	C3	TN	3.4	3.9	30.4	27.9	35.8	-234	Jiaqin Shi	2009	Unraveling the Complex Trait of Crop Yield With Quantitative Trait Loci Mapping in Brassica napus
58	BY	TNqBY-C3-2	C3	94.4	93.4	98.3	qBY017	C3	TN	3.7	5.8	94.4	93.4	98.3	211	Jiaqin Shi	2009	Unraveling the Complex Trait of Crop Yield With Quantitative Trait Loci Mapping in Brassica napus
59	BY	TNqBY-C4	C4	41	34.8	47.5	qBY018	C4	TN	3.3	6.8	41	34.8	47.5	151	Jiaqin Shi	2009	Unraveling the Complex Trait of Crop Yield With Quantitative Trait Loci Mapping in Brassica napus
60	BY	TNqBY-C6-1	C6	4.4	0.8	5.8	qBY019	C6	TN	4	8.5	4.4	0.8	5.8	-169	Jiaqin Shi	2009	Unraveling the Complex Trait of Crop Yield With Quantitative Trait Loci Mapping in Brassica napus
61	BY	TNqBY-C6-2	C6	10.9	6.9	17.5	qBY020	C6	TN	4.4	7.2	10.9	6.9	17.5	-231	Jiaqin Shi	2009	Unraveling the Complex Trait of Crop Yield With Quantitative Trait Loci Mapping in Brassica napus
62	BY	TNqBY-C6-3	C6	20.8	19.3	22.8	qBY021	C6	TN	3.7	5	20.8	19.3	22.8	-197	Jiaqin Shi	2009	Unraveling the Complex Trait of Crop Yield With Quantitative Trait Loci Mapping in Brassica napus
63	BY	TNqBY-C6-4	C9	89.5	83.4	92.1	qBY022	C9	TN	3.9	5.9	89.5	83.4	92.1	210	Jiaqin Shi	2009	Unraveling the Complex Trait of Crop Yield With Quantitative Trait Loci Mapping in Brassica napus
64	BY	TNqBY-C9	C9	98.1	94.1	104.3	qBY023	C9	TN	3.5	5.8	98.1	94.1	104.3	209	Jiaqin Shi	2009	Unraveling the Complex Trait of Crop Yield With Quantitative Trait Loci Mapping in Brassica napus
65	PH	TNqPH-A1-1	A1	44	40	45.1	qPH001	A1	TN	4.6	6.3	44	40	45.1	-7.17	Jiaqin Shi	2009	Unraveling the Complex Trait of Crop Yield With Quantitative Trait Loci Mapping in Brassica napus
66	PH	TNqPH-A1-2	A1	56.85	54.94	58.75	qPH002	A1	TN	4.8	5.5	55.5	51.8	58.5	3.03	Jiaqin Shi	2009	Unraveling the Complex Trait of Crop Yield With Quantitative Trait Loci Mapping in Brassica napus
							qPH003	A1	TN	4.5	9.8	57.5	53.6	65.9	3.15	Jiaqin Shi	2009	Unraveling the Complex Trait of Crop Yield With Quantitative Trait Loci Mapping in Brassica napus
							qPH004	A1	TN	3.5	4	57.5	53.5	58.5	1.88	Jiaqin Shi	2009	Unraveling the Complex Trait of Crop Yield With Quantitative Trait Loci Mapping in Brassica napus
67	PH	TNqPH-A1-3	A1	62.42	61.64	63.42	qPH005	A1	TN	6.9	11	61.5	59	64	3.62	Jiaqin Shi	2009	Unraveling the Complex Trait of Crop Yield With Quantitative Trait Loci Mapping in Brassica napus
							qPH006	A1	TN	3.3	3.1	62.6	62.5	64.7	2.03	Jiaqin Shi	2009	Unraveling the Complex Trait of Crop Yield With Quantitative Trait Loci Mapping in Brassica napus
68	PH	TNqPH-A1-4	A1	68.1	67.4	69.6	qPH007	A1	TN	3	6	68.1	67.4	69.6	2.48	Jiaqin Shi	2009	Unraveling the Complex Trait of Crop Yield With Quantitative Trait Loci Mapping in Brassica napus
	PH	TNqPH-A1-5	A1	70.54	69.98	71.1	qPH008	A1	TN	4.2	6.1	70.2	67.8	70.8	1.97	Jiaqin Shi	2009	Unraveling the Complex Trait of Crop Yield With Quantitative Trait Loci Mapping in Brassica napus
							qPH009	A1	TN	4.2	5.9	70.6	69.6	70.8	2.97	Jiaqin Shi	2009	Unraveling the Complex Trait of Crop Yield With Quantitative Trait Loci Mapping in Brassica napus
69	PH	TNqPH-A1-6	A1	74.89	73.76	76.01	qPH010	A1	TN	4.5	4.1	74.8	72.4	75.1	2.34	Jiaqin Shi	2009	Unraveling the Complex Trait of Crop Yield With Quantitative Trait Loci Mapping in Brassica napus
							qPH011	A1	TN	5.4	7.7	75.1	72.9	77	2.18	Jiaqin Shi	2009	Unraveling the Complex Trait of Crop Yield With Quantitative Trait Loci Mapping in Brassica napus
70	PH	TNqPH-A1-7	A1	83.76	81.49	86.03	qPH012	A1	TN	3.7	5.5	81.5	79	86.3	1.84	Jiaqin Shi	2009	Unraveling the Complex Trait of Crop Yield With Quantitative Trait Loci Mapping in Brassica napus
							qPH013	A1	TN	4	3.9	85.2	82.2	88	2.48	Jiaqin Shi	2009	Unraveling the Complex Trait of Crop Yield With Quantitative Trait Loci Mapping in Brassica napus
71	PH	TNqPH-A1-8	A1	99.3	98.7	101.2	qPH014	A1	TN	3.1	4.4	99.3	98.7	101.2	2.15	Jiaqin Shi	2009	Unraveling the Complex Trait of Crop Yield With Quantitative Trait Loci Mapping in Brassica napus
72	PH	TNqPH-A1-9	A1	101.2	100.26	102.14	qPH015	A1	TN	3.7	4.1	101.2	99.5	101.4	2.24	Jiaqin Shi	2009	Unraveling the Complex Trait of Crop Yield With Quantitative Trait Loci Mapping in Brassica napus
							qPH016	A1	TN	2.9	4.6	101.4	100.3	111.5	1.87	Jiaqin Shi	2009	Unraveling the Complex Trait of Crop Yield With Quantitative Trait Loci Mapping in Brassica napus
73	PH	TNqPH-A2-1	A2	34.6	32.4	36.4	qPH017	A2	TN	6	9.6	34.6	32.4	36.4	-3.34	Jiaqin Shi	2009	Unraveling the Complex Trait of Crop Yield With Quantitative Trait Loci Mapping in Brassica napus
74	PH	TNqPH-A2-2	A2	44.9	42.7	47	qPH018	A2	TN	10.4	15.7	44.9	42.7	47	-4.4	Jiaqin Shi	2009	Unraveling the Complex Trait of Crop Yield With Quantitative Trait Loci Mapping in Brassica napus
75	PH	TNqPH-A2-3	A2	50.57	49.62	51.51	qPH019	A2	TN	8.6	14.3	50.4	48.6	51.1	-4.11	Jiaqin Shi	2009	Unraveling the Complex Trait of Crop Yield With Quantitative Trait Loci Mapping in Brassica napus
							qPH020	A2	TN	2.8	4.4	50.8	48.6	51.5	-2.15	Jiaqin Shi	2009	Unraveling the Complex Trait of Crop Yield With Quantitative Trait Loci Mapping in Brassica napus
76	PH	TNqPH-A2-4	A2	58.65	56.83	60.46	qPH021	A2	TN	6	9.6	58.7	57.1	62.3	-3.34	Jiaqin Shi	2009	Unraveling the Complex Trait of Crop Yield With Quantitative Trait Loci Mapping in Brassica napus
							qPH022	A2	TN	6.3	6	58.5	54.4	61.7	-1.89	Jiaqin Shi	2009	Unraveling the Complex Trait of Crop Yield With Quantitative Trait Loci Mapping in Brassica napus
							qPH023	A2	TN	4.4	6.4	58.7	56	63	-2.58	Jiaqin Shi	2009	Unraveling the Complex Trait of Crop Yield With Quantitative Trait Loci Mapping in Brassica napus
77	PH	TNqPH-A2-5	A2	68.59	67.59	73.59	qPH025	A2	TN	3.1	3.3	68.6	67.6	73.6	-1.96	Jiaqin Shi	2009	Unraveling the Complex Trait of Crop Yield With Quantitative Trait Loci Mapping in Brassica napus
78	PH	TNqPH-A2-6	A2	95.99	93.73	98.26	qPH026	A2	TN	3.7	4.7	96	94	100.4	-2.11	Jiaqin Shi	2009	Unraveling the Complex Trait of Crop Yield With Quantitative Trait Loci Mapping in Brassica napus
							qPH027	A2	TN	6.9	11.1	96	94	100.4	-2.6	Jiaqin Shi	2009	Unraveling the Complex Trait of Crop Yield With Quantitative Trait Loci Mapping in Brassica napus
79	PH	TNqPH-A2-7	A2	107.19	104.98	109.4	qPH029	A2	TN	8.7	13.1	106.4	104.1	112.4	-2.9	Jiaqin Shi	2009	Unraveling the Complex Trait of Crop Yield With Quantitative Trait Loci Mapping in Brassica napus
							qPH030	A2	TN	3.1	3.9	106.4	103.8	113	-2.5	Jiaqin Shi	2009	Unraveling the Complex Trait of Crop Yield With Quantitative Trait Loci Mapping in Brassica napus
							qPH031	A2	TN	3.2	5.1	107.4	103.8	114.2	-2.47	Jiaqin Shi	2009	Unraveling the Complex Trait of Crop Yield With Quantitative Trait Loci Mapping in Brassica napus
							qPH032	A2	TN	4.3	7.5	108.4	106.2	114.2	-2.63	Jiaqin Shi	2009	Unraveling the Complex Trait of Crop Yield With Quantitative Trait Loci Mapping in Brassica napus
80	PH	TNqPH-A2-8	A2	117.35	115.82	118.87	qPH033	A2	TN	2.8	5.1	117.2	114.2	118.6	-2.44	Jiaqin Shi	2009	Unraveling the Complex Trait of Crop Yield With Quantitative Trait Loci Mapping in Brassica napus
							qPH034	A2	TN	6.8	11	117.2	114.2	118.7	-2.61	Jiaqin Shi	2009	Unraveling the Complex Trait of Crop Yield With Quantitative Trait Loci Mapping in Brassica napus
							qPH035	A2	TN	4.5	8.1	119.7	118.4	130.7	-2.69	Jiaqin Shi	2009	Unraveling the Complex Trait of Crop Yield With Quantitative Trait Loci Mapping in Brassica napus
81	PH	TNqPH-A3-1	A3	64.41	62.36	66.46	qPH036	A3	TN	3.7	3.4	62.4	59.4	65.3	1.97	Jiaqin Shi	2009	Unraveling the Complex Trait of Crop Yield With Quantitative Trait Loci Mapping in Brassica napus
							qPH037	A3	TN	3.1	4.2	66.3	63.3	69	1.62	Jiaqin Shi	2009	Unraveling the Complex Trait of Crop Yield With Quantitative Trait Loci Mapping in Brassica napus
82	PH	TNqPH-A3-2	A3	92.94	90.59	95.29	qPH038	A3	TN	6	6.3	92.9	87	93.5	3.01	Jiaqin Shi	2009	Unraveling the Complex Trait of Crop Yield With Quantitative Trait Loci Mapping in Brassica napus
							qPH039	A3	TN	4	5.6	93	87	93.8	3.42	Jiaqin Shi	2009	Unraveling the Complex Trait of Crop Yield With Quantitative Trait Loci Mapping in Brassica napus
83	PH	TNqPH-A3-3	A3	101.19	99.18	103.2	qPH040	A3	TN	4	5.9	100.3	99.3	105.8	3.76	Jiaqin Shi	2009	Unraveling the Complex Trait of Crop Yield With Quantitative Trait Loci Mapping in Brassica napus
							qPH041	A3	TN	8.1	8.2	100.3	97.7	104.6	3.64	Jiaqin Shi	2009	Unraveling the Complex Trait of Crop Yield With Quantitative Trait Loci Mapping in Brassica napus
							qPH042	A3	TN	7.3	11.3	103.5	98.2	105.8	3.34	Jiaqin Shi	2009	Unraveling the Complex Trait of Crop Yield With Quantitative Trait Loci Mapping in Brassica napus
84	PH	TNqPH-A3-4	A3	108.8	105.8	110	qPH043	A3	TN	5.7	5.6	108.8	105.8	110	2.16	Jiaqin Shi	2009	Unraveling the Complex Trait of Crop Yield With Quantitative Trait Loci Mapping in Brassica napus
85	PH	TNqPH-A3-5	A3	118.4	117.3	119.6	qPH044	A3	TN	3.7	5.7	118.4	117.3	119.6	-2.41	Jiaqin Shi	2009	Unraveling the Complex Trait of Crop Yield With Quantitative Trait Loci Mapping in Brassica napus
86	PH	TNqPH-A3-6	A3	123.4	122.4	123.6	qPH045	A3	TN	5.5	9.4	123.4	122.4	123.6	3.04	Jiaqin Shi	2009	Unraveling the Complex Trait of Crop Yield With Quantitative Trait Loci Mapping in Brassica napus
87	PH	TNqPH-A5-1	A5	36.9	34.9	38.6	qPH047	A5	TN	4.8	8.3	36.9	34.9	38.6	2.84	Jiaqin Shi	2009	Unraveling the Complex Trait of Crop Yield With Quantitative Trait Loci Mapping in Brassica napus
88	PH	TNqPH-A5-2	A5	87.6	86.6	88.7	qPH048	A5	TN	3.8	3.6	87.6	86.6	88.7	2.47	Jiaqin Shi	2009	Unraveling the Complex Trait of Crop Yield With Quantitative Trait Loci Mapping in Brassica napus
89	PH	TNqPH-A6	A6	91.6	89.6	92.3	qPH049	A6	TN	4.2	4.8	91.6	89.6	92.3	-2.79	Jiaqin Shi	2009	Unraveling the Complex Trait of Crop Yield With Quantitative Trait Loci Mapping in Brassica napus
90	PH	TNqPH-A7-1	A7	11	4.5	13.9	qPH050	A7	TN	6.2	11.7	11	4.5	13.9	-2.7	Jiaqin Shi	2009	Unraveling the Complex Trait of Crop Yield With Quantitative Trait Loci Mapping in Brassica napus
91	PH	TNqPH-A7-2	A7	17.08	15.28	18.89	qPH051	A7	TN	7.6	12.3	16.9	13.9	17.9	-2.73	Jiaqin Shi	2009	Unraveling the Complex Trait of Crop Yield With Quantitative Trait Loci Mapping in Brassica napus
							qPH052	A7	TN	4	5.3	17.9	14	22.3	-3.55	Jiaqin Shi	2009	Unraveling the Complex Trait of Crop Yield With Quantitative Trait Loci Mapping in Brassica napus
92	PH	TNqPH-A7-3	A7	22.29	19.39	25.8	qPH053	A7	TN	4.3	6	22.3	19.4	25.8	-2.55	Jiaqin Shi	2009	Unraveling the Complex Trait of Crop Yield With Quantitative Trait Loci Mapping in Brassica napus
93	PH	TNqPH-A7-4	A7	26.68	24.14	29.22	qPH054	A7	TN	10.3	15	25.8	23.1	29.2	-3	Jiaqin Shi	2009	Unraveling the Complex Trait of Crop Yield With Quantitative Trait Loci Mapping in Brassica napus
							qPH055	A7	TN	3.4	5.1	28.7	25.8	35	-2.36	Jiaqin Shi	2009	Unraveling the Complex Trait of Crop Yield With Quantitative Trait Loci Mapping in Brassica napus
94	PH	TNqPH-A8-1	A8	81.81	79.25	84.36	qPH056	A8	TN	4.4	5.9	79.1	76.2	85.2	-3.21	Jiaqin Shi	2009	Unraveling the Complex Trait of Crop Yield With Quantitative Trait Loci Mapping in Brassica napus
							qPH057	A8	TN	3.8	5.8	83.1	78.9	85.1	-2.38	Jiaqin Shi	2009	Unraveling the Complex Trait of Crop Yield With Quantitative Trait Loci Mapping in Brassica napus
95	PH	TNqPH-A8-2	A8	92.75	90.58	94.92	qPH058	A8	TN	4.3	6.4	90.5	85.1	93.8	-2.46	Jiaqin Shi	2009	Unraveling the Complex Trait of Crop Yield With Quantitative Trait Loci Mapping in Brassica napus
							qPH059	A8	TN	5.5	8.1	93.5	91.2	96.2	-3.94	Jiaqin Shi	2009	Unraveling the Complex Trait of Crop Yield With Quantitative Trait Loci Mapping in Brassica napus
96	PH	TNqPH-A9-1	A9	70	68.8	71.4	qPH060	A9	TN	3.7	3.8	70	68.8	71.4	-2.11	Jiaqin Shi	2009	Unraveling the Complex Trait of Crop Yield With Quantitative Trait Loci Mapping in Brassica napus
97	PH	TNqPH-A9-2	A9	78.8	77.6	79.7	qPH061	A9	TN	3.5	6	78.8	77.6	79.7	-2.36	Jiaqin Shi	2009	Unraveling the Complex Trait of Crop Yield With Quantitative Trait Loci Mapping in Brassica napus
98	PH	TNqPH-A9-3	A9	86.4	85.28	87.51	qPH062	A9	TN	3.3	5.3	85.6	82.7	87.7	-2.34	Jiaqin Shi	2009	Unraveling the Complex Trait of Crop Yield With Quantitative Trait Loci Mapping in Brassica napus
							qPH063	A9	TN	3.1	5.8	86.6	85.6	88.1	-1.91	Jiaqin Shi	2009	Unraveling the Complex Trait of Crop Yield With Quantitative Trait Loci Mapping in Brassica napus
99	PH	TNqPH-A9-4	A9	89.09	88.2	89.99	qPH064	A9	TN	6	10.3	89.1	88.4	90.3	-3.21	Jiaqin Shi	2009	Unraveling the Complex Trait of Crop Yield With Quantitative Trait Loci Mapping in Brassica napus
							qPH065	A9	TN	3	4.4	89.1	85.6	90.7	-2.22	Jiaqin Shi	2009	Unraveling the Complex Trait of Crop Yield With Quantitative Trait Loci Mapping in Brassica napus
100	PH	TNqPH-A9-5	A9	94.01	92.7	95.32	qPH066	A9	TN	3.5	5.3	92.8	91.5	101.8	-2.35	Jiaqin Shi	2009	Unraveling the Complex Trait of Crop Yield With Quantitative Trait Loci Mapping in Brassica napus
							qPH067	A9	TN	3.4	6.4	93.8	92.3	95.2	-2.38	Jiaqin Shi	2009	Unraveling the Complex Trait of Crop Yield With Quantitative Trait Loci Mapping in Brassica napus
							qPH068	A9	TN	2.9	4	96.2	91.6	99.3	-2.11	Jiaqin Shi	2009	Unraveling the Complex Trait of Crop Yield With Quantitative Trait Loci Mapping in Brassica napus
101	PH	TNqPH-A9-6	A9	105.5	103.1	108.4	qPH069	A9	TN	3.8	7.2	105.5	103.1	108.4	-2.51	Jiaqin Shi	2009	Unraveling the Complex Trait of Crop Yield With Quantitative Trait Loci Mapping in Brassica napus
102	PH	TNqPH-A9-7	A9	113	110	115	qPH070	A9	TN	4.7	7.8	113	110	115	-2.62	Jiaqin Shi	2009	Unraveling the Complex Trait of Crop Yield With Quantitative Trait Loci Mapping in Brassica napus
103	PH	TNqPH-A9-8	A9	119.3	115.5	124.8	qPH072	A9	TN	3.3	4.4	119.3	115.5	124.8	-1.71	Jiaqin Shi	2009	Unraveling the Complex Trait of Crop Yield With Quantitative Trait Loci Mapping in Brassica napus
104	PH	TNqPH-A10	A10	112.2	108.7	113.2	qPH073	A10	TN	8.3	8.2	112.2	108.7	113.2	3.42	Jiaqin Shi	2009	Unraveling the Complex Trait of Crop Yield With Quantitative Trait Loci Mapping in Brassica napus
105	PH	TNqPH-C3-1	C3	0.59	0	3.15	qPH074	C3	TN	2.9	4.7	0	0	10.3	-2.39	Jiaqin Shi	2009	Unraveling the Complex Trait of Crop Yield With Quantitative Trait Loci Mapping in Brassica napus
							qPH075	C3	TN	3.2	4.2	0	0	7.6	-2.45	Jiaqin Shi	2009	Unraveling the Complex Trait of Crop Yield With Quantitative Trait Loci Mapping in Brassica napus
							qPH076	C3	TN	5.8	6.5	2	0	9.4	-3.15	Jiaqin Shi	2009	Unraveling the Complex Trait of Crop Yield With Quantitative Trait Loci Mapping in Brassica napus
106	PH	TNqPH-C6-1	C6	2	0	6.7	qPH077	C6	TN	3.3	7.2	2	0	6.7	-3.39	Jiaqin Shi	2009	Unraveling the Complex Trait of Crop Yield With Quantitative Trait Loci Mapping in Brassica napus
107	PH	TNqPH-C6-2	C6	22	20	23.8	qPH078	C6	TN	6.6	11.7	22	20	23.8	-3.06	Jiaqin Shi	2009	Unraveling the Complex Trait of Crop Yield With Quantitative Trait Loci Mapping in Brassica napus
108	PH	TNqPH-C6-3	C6	33.6	30.02	37.18	qPH079	C6	TN	9.3	16.2	31.4	29.4	38.4	-3.83	Jiaqin Shi	2009	Unraveling the Complex Trait of Crop Yield With Quantitative Trait Loci Mapping in Brassica napus
							qPH080	C6	TN	6.2	7	37.4	31.3	43.1	-3.45	Jiaqin Shi	2009	Unraveling the Complex Trait of Crop Yield With Quantitative Trait Loci Mapping in Brassica napus
109	PH	TNqPH-C6-4	C6	44.55	42.3	46.8	qPH081	C6	TN	3.2	3	44.1	32.4	47.8	-2.56	Jiaqin Shi	2009	Unraveling the Complex Trait of Crop Yield With Quantitative Trait Loci Mapping in Brassica napus
							qPH082	C6	TN	6	5.6	44.6	43.1	47.8	-3.04	Jiaqin Shi	2009	Unraveling the Complex Trait of Crop Yield With Quantitative Trait Loci Mapping in Brassica napus
110	PH	TNqPH-C7-1	C7	42	31	44	qPH083	C7	TN	3.3	4.7	42	31	44	1.71	Jiaqin Shi	2009	Unraveling the Complex Trait of Crop Yield With Quantitative Trait Loci Mapping in Brassica napus
111	PH	TNqPH-C7-2	C7	51	47.2	53	qPH084	C7	TN	4.5	6.3	51	47.2	53	1.98	Jiaqin Shi	2009	Unraveling the Complex Trait of Crop Yield With Quantitative Trait Loci Mapping in Brassica napus
112	PH	TNqPH-C9-3	C9	104.1	92.8	107.5	qPH085	C9	TN	3.1	3.2	104.1	92.8	107.5	1.56	Jiaqin Shi	2009	Unraveling the Complex Trait of Crop Yield With Quantitative Trait Loci Mapping in Brassica napus
113	SW	TNqSW-A1-1	A1	51	49.6	53	qSW001	A1	TN	3.2	6.4	51	49.6	53	0.09	Jiaqin Shi	2009	Unraveling the Complex Trait of Crop Yield With Quantitative Trait Loci Mapping in Brassica napus
114	SW	TNqSW-A1-2	A1	58.5	55.5	59.5	qSW002	A1	TN	5.2	7.9	58.5	55.5	59.5	0.11	Jiaqin Shi	2009	Unraveling the Complex Trait of Crop Yield With Quantitative Trait Loci Mapping in Brassica napus
115	SW	TNqSW-A1-3	A1	68.6	67.3	69.1	qSW003	A1	TN	3.5	5.4	68.6	67.3	69.1	0.09	Jiaqin Shi	2009	Unraveling the Complex Trait of Crop Yield With Quantitative Trait Loci Mapping in Brassica napus
116	SW	TNqSW-A1-4	A1	73.4	70.8	75.7	qSW004	A1	TN	4.7	5.4	73.4	70.8	75.7	-0.12	Jiaqin Shi	2009	Unraveling the Complex Trait of Crop Yield With Quantitative Trait Loci Mapping in Brassica napus
117	SW	TNqSW-A1-5	A1	79.9	79	82	qSW005	A1	TN	4.1	4.7	79.9	79	82	-0.1	Jiaqin Shi	2009	Unraveling the Complex Trait of Crop Yield With Quantitative Trait Loci Mapping in Brassica napus
118	SW	TNqSW-A2-1	A2	13.3	6.1	14.4	qSW006	A2	TN	2.8	3.7	13.3	6.1	14.4	-0.08	Jiaqin Shi	2009	Unraveling the Complex Trait of Crop Yield With Quantitative Trait Loci Mapping in Brassica napus
119	SW	TNqSW-A2-2	A2	16.6	15.3	18	qSW008	A2	TN	3	5.3	16.6	15.3	18	-0.08	Jiaqin Shi	2009	Unraveling the Complex Trait of Crop Yield With Quantitative Trait Loci Mapping in Brassica napus
120	SW	TNqSW-A2-3	A2	26.3	24.99	27.6	qSW010	A2	TN	3.1	3.2	26	23.6	27.3	-0.09	Jiaqin Shi	2009	Unraveling the Complex Trait of Crop Yield With Quantitative Trait Loci Mapping in Brassica napus
							qSW011	A2	TN	3.7	6.6	26.6	23.6	27.3	-0.09	Jiaqin Shi	2009	Unraveling the Complex Trait of Crop Yield With Quantitative Trait Loci Mapping in Brassica napus
121	SW	TNqSW-A3-1	A3	30.3	29.34	31.25	qSW012	A3	TN	4.1	6.6	30.3	29.9	32.5	-0.11	Jiaqin Shi	2009	Unraveling the Complex Trait of Crop Yield With Quantitative Trait Loci Mapping in Brassica napus
							qSW013	A3	TN	4.5	5.7	30.3	30	32.8	-0.11	Jiaqin Shi	2009	Unraveling the Complex Trait of Crop Yield With Quantitative Trait Loci Mapping in Brassica napus
122	SW	TNqSW-A3-2	A3	42.05	41.25	42.86	qSW014	A3	TN	4.8	7.4	41.5	39.5	42.4	-0.11	Jiaqin Shi	2009	Unraveling the Complex Trait of Crop Yield With Quantitative Trait Loci Mapping in Brassica napus
							qSW015	A3	TN	8.3	9.9	41.5	39.7	42.2	-0.16	Jiaqin Shi	2009	Unraveling the Complex Trait of Crop Yield With Quantitative Trait Loci Mapping in Brassica napus
							qSW016	A3	TN	3	3.5	43.3	41.8	45.4	-0.07	Jiaqin Shi	2009	Unraveling the Complex Trait of Crop Yield With Quantitative Trait Loci Mapping in Brassica napus
							qSW017	A3	TN	4.7	4.1	44	41.8	47.5	-0.09	Jiaqin Shi	2009	Unraveling the Complex Trait of Crop Yield With Quantitative Trait Loci Mapping in Brassica napus
123	SW	TNqSW-A3-3	A3	53.4	51.47	55.32	qSW018	A3	TN	3	3.6	50.1	46.4	54.4	-0.07	Jiaqin Shi	2009	Unraveling the Complex Trait of Crop Yield With Quantitative Trait Loci Mapping in Brassica napus
							qSW020	A3	TN	4.5	6.4	54.4	50.4	54.8	-0.12	Jiaqin Shi	2009	Unraveling the Complex Trait of Crop Yield With Quantitative Trait Loci Mapping in Brassica napus
124	SW	TNqSW-A3-4	A3	58.3	55.3	59.6	qSW022	A3	TN	5.1	8.5	58.3	55.3	59.6	-0.12	Jiaqin Shi	2009	Unraveling the Complex Trait of Crop Yield With Quantitative Trait Loci Mapping in Brassica napus
125	SW	TNqSW-A3-5	A3	66.72	65.18	68.26	qSW023	A3	TN	4.5	7	64	61.1	68.5	-0.11	Jiaqin Shi	2009	Unraveling the Complex Trait of Crop Yield With Quantitative Trait Loci Mapping in Brassica napus
							qSW024	A3	TN	2.9	5.4	67.3	66	69.4	-0.07	Jiaqin Shi	2009	Unraveling the Complex Trait of Crop Yield With Quantitative Trait Loci Mapping in Brassica napus
126	SW	TNqSW-A3-6	A3	72.5	71.4	73.59	qSW025	A3	TN	4.1	6	72.5	71.8	74.3	-0.08	Jiaqin Shi	2009	Unraveling the Complex Trait of Crop Yield With Quantitative Trait Loci Mapping in Brassica napus
127	SW						qSW026	A3	TN	3.3	2.7	72.5	71.5	76	-0.08	Jiaqin Shi	2009	Unraveling the Complex Trait of Crop Yield With Quantitative Trait Loci Mapping in Brassica napus
128	SW	TNqSW-A3-7	A3	74.4	72.8	75.3	qSW027	A3	TN	3.4	4.6	74.4	72.8	75.3	-0.08	Jiaqin Shi	2009	Unraveling the Complex Trait of Crop Yield With Quantitative Trait Loci Mapping in Brassica napus
							qSW028	A3	TN	5.4	8.7	76.4	74.4	77.7	-0.09	Jiaqin Shi	2009	Unraveling the Complex Trait of Crop Yield With Quantitative Trait Loci Mapping in Brassica napus
							qSW029	A3	TN	3.6	3.1	77.7	77	78.5	-0.07	Jiaqin Shi	2009	Unraveling the Complex Trait of Crop Yield With Quantitative Trait Loci Mapping in Brassica napus
129	SW	TNqSW-A3-8	A3	82.9	78.9	85.8	qSW031	A3	TN	4.1	5.9	82.9	78.9	85.8	-0.09	Jiaqin Shi	2009	Unraveling the Complex Trait of Crop Yield With Quantitative Trait Loci Mapping in Brassica napus
130	SW	TNqSW-A3-9	A3	93	91	93.5	qSW032	A3	TN	3.5	5.1	93	91	93.5	-0.08	Jiaqin Shi	2009	Unraveling the Complex Trait of Crop Yield With Quantitative Trait Loci Mapping in Brassica napus
131	SW	TNqSW-A4-1	A4	25.5	23.4	25.9	qSW035	A4	TN	4.2	6.8	25.5	23.4	25.9	-0.1	Jiaqin Shi	2009	Unraveling the Complex Trait of Crop Yield With Quantitative Trait Loci Mapping in Brassica napus
132	SW	TNqSW-A4-2	A4	28.03	27.12	28.95	qSW036	A4	TN	3.5	5.6	27.9	25.8	29.9	-0.1	Jiaqin Shi	2009	Unraveling the Complex Trait of Crop Yield With Quantitative Trait Loci Mapping in Brassica napus
							qSW037	A4	TN	6.4	5.7	27.9	26	29.5	-0.1	Jiaqin Shi	2009	Unraveling the Complex Trait of Crop Yield With Quantitative Trait Loci Mapping in Brassica napus
							qSW038	A4	TN	3.8	5.3	27.9	25.9	30.2	-0.08	Jiaqin Shi	2009	Unraveling the Complex Trait of Crop Yield With Quantitative Trait Loci Mapping in Brassica napus
							qSW039	A4	TN	3.8	5.7	28.3	26.5	29.6	-0.08	Jiaqin Shi	2009	Unraveling the Complex Trait of Crop Yield With Quantitative Trait Loci Mapping in Brassica napus
133	SW	TNqSW-A4-3	A4	33.3	32.18	34.42	qSW040	A4	TN	5.4	4.5	33.1	30.7	33.6	-0.08	Jiaqin Shi	2009	Unraveling the Complex Trait of Crop Yield With Quantitative Trait Loci Mapping in Brassica napus
							qSW041	A4	TN	4.3	5.7	33.6	30.9	36.3	-0.09	Jiaqin Shi	2009	Unraveling the Complex Trait of Crop Yield With Quantitative Trait Loci Mapping in Brassica napus
							qSW042	A4	TN	4.7	5.8	33.6	31.8	36.4	-0.08	Jiaqin Shi	2009	Unraveling the Complex Trait of Crop Yield With Quantitative Trait Loci Mapping in Brassica napus
134	SW	TNqSW-A4-4	A4	37.97	36	39.94	qSW043	A4	TN	3.2	4.7	37.3	34.3	41.4	-0.08	Jiaqin Shi	2009	Unraveling the Complex Trait of Crop Yield With Quantitative Trait Loci Mapping in Brassica napus
							qSW044	A4	TN	3.5	5.1	37.3	36.4	45	-0.1	Jiaqin Shi	2009	Unraveling the Complex Trait of Crop Yield With Quantitative Trait Loci Mapping in Brassica napus
							qSW045	A4	TN	6.5	5.9	38.3	36.4	43.8	-0.08	Jiaqin Shi	2009	Unraveling the Complex Trait of Crop Yield With Quantitative Trait Loci Mapping in Brassica napus
							qSW046	A4	TN	3	4.5	39.3	36.4	45.3	-0.08	Jiaqin Shi	2009	Unraveling the Complex Trait of Crop Yield With Quantitative Trait Loci Mapping in Brassica napus
135	SW	TNqSW-A4-5	A4	46.3	45.15	47.44	qSW047	A4	TN	3.8	4.4	46.3	45.3	48.5	0.06	Jiaqin Shi	2009	Unraveling the Complex Trait of Crop Yield With Quantitative Trait Loci Mapping in Brassica napus
							qSW048	A4	TN	3.7	3.7	46.3	45.3	48.6	-0.07	Jiaqin Shi	2009	Unraveling the Complex Trait of Crop Yield With Quantitative Trait Loci Mapping in Brassica napus
136	SW	TNqSW-A4-6	A4	74.7	72	76.5	qSW049	A4	TN	4.8	10.8	74.7	72	76.5	-0.11	Jiaqin Shi	2009	Unraveling the Complex Trait of Crop Yield With Quantitative Trait Loci Mapping in Brassica napus
137	SW	TNqSW-A4-7	A4	76.61	75.07	78.14	qSW050	A4	TN	3.2	5.8	75.7	70.8	76.5	-0.08	Jiaqin Shi	2009	Unraveling the Complex Trait of Crop Yield With Quantitative Trait Loci Mapping in Brassica napus
							qSW051	A4	TN	4.2	7.6	75.7	71.7	76.5	-0.11	Jiaqin Shi	2009	Unraveling the Complex Trait of Crop Yield With Quantitative Trait Loci Mapping in Brassica napus
							qSW052	A4	TN	3.8	5.9	78.5	76	82	-0.08	Jiaqin Shi	2009	Unraveling the Complex Trait of Crop Yield With Quantitative Trait Loci Mapping in Brassica napus
							qSW053	A4	TN	5.8	10.3	80.5	76.5	92.4	-0.1	Jiaqin Shi	2009	Unraveling the Complex Trait of Crop Yield With Quantitative Trait Loci Mapping in Brassica napus
138	SW	TNqSW-A4-8	A4	86.57	82.67	90.46	qSW054	A4	TN	6	5.3	85.6	82.6	96.3	-0.1	Jiaqin Shi	2009	Unraveling the Complex Trait of Crop Yield With Quantitative Trait Loci Mapping in Brassica napus
							qSW055	A4	TN	7.2	11	85.9	82.6	94.6	-0.13	Jiaqin Shi	2009	Unraveling the Complex Trait of Crop Yield With Quantitative Trait Loci Mapping in Brassica napus
							qSW056	A4	TN	3.3	4.1	88.9	82	97.4	-0.07	Jiaqin Shi	2009	Unraveling the Complex Trait of Crop Yield With Quantitative Trait Loci Mapping in Brassica napus
139	SW	TNqSW-A5-1	A5	33.9	31.9	43.1	qSW058	A5	TN	3.3	3.8	33.9	31.9	43.1	-0.09	Jiaqin Shi	2009	Unraveling the Complex Trait of Crop Yield With Quantitative Trait Loci Mapping in Brassica napus
140	SW	TNqSW-A5-2	A5	45.8	44.5	46.6	qSW059	A5	TN	4.2	3.5	45.8	44.5	46.6	-0.08	Jiaqin Shi	2009	Unraveling the Complex Trait of Crop Yield With Quantitative Trait Loci Mapping in Brassica napus
141	SW	TNqSW-A5-3	A5	53.1	52.3	55.3	qSW061	A5	TN	3.1	4.1	53.1	52.3	55.3	-0.09	Jiaqin Shi	2009	Unraveling the Complex Trait of Crop Yield With Quantitative Trait Loci Mapping in Brassica napus
142	SW	TNqSW-A5-4	A5	59.1	57.6	60.6	qSW062	A5	TN	3.9	3.2	59.1	57.6	60.6	-0.09	Jiaqin Shi	2009	Unraveling the Complex Trait of Crop Yield With Quantitative Trait Loci Mapping in Brassica napus
143	SW	TNqSW-A5-5	A5	95.2	94.17	96.22	qSW065	A5	TN	3.3	4.9	94.7	94	96.9	-0.06	Jiaqin Shi	2009	Unraveling the Complex Trait of Crop Yield With Quantitative Trait Loci Mapping in Brassica napus
							qSW066	A5	TN	3.2	2.6	95.7	95	97.9	-0.07	Jiaqin Shi	2009	Unraveling the Complex Trait of Crop Yield With Quantitative Trait Loci Mapping in Brassica napus
144	SW	TNqSW-A6-1	A6	34.92	33.11	36.72	qSW068	A6	TN	3	5.3	34.6	31.3	35.3	0.1	Jiaqin Shi	2009	Unraveling the Complex Trait of Crop Yield With Quantitative Trait Loci Mapping in Brassica napus
							qSW069	A6	TN	3.1	2.8	36.3	28.5	36.8	0.07	Jiaqin Shi	2009	Unraveling the Complex Trait of Crop Yield With Quantitative Trait Loci Mapping in Brassica napus
145	SW	TNqSW-A6-2	A6	41.68	40.82	42.53	qSW072	A6	TN	3.3	3.5	41.6	39.8	46.8	0.04	Jiaqin Shi	2009	Unraveling the Complex Trait of Crop Yield With Quantitative Trait Loci Mapping in Brassica napus
							qSW073	A6	TN	3.3	2.6	41.6	40.3	46.8	0.06	Jiaqin Shi	2009	Unraveling the Complex Trait of Crop Yield With Quantitative Trait Loci Mapping in Brassica napus
							qSW074	A6	TN	7.3	9.3	41.6	40.6	42.7	0.11	Jiaqin Shi	2009	Unraveling the Complex Trait of Crop Yield With Quantitative Trait Loci Mapping in Brassica napus
							qSW075	A6	TN	4.7	6.8	42	39.8	45.6	0.11	Jiaqin Shi	2009	Unraveling the Complex Trait of Crop Yield With Quantitative Trait Loci Mapping in Brassica napus
							qSW076	A6	TN	2.8	3.4	42	39.8	46.8	0.07	Jiaqin Shi	2009	Unraveling the Complex Trait of Crop Yield With Quantitative Trait Loci Mapping in Brassica napus
							qSW077	A6	TN	3.1	4.4	42	39.8	46.7	0.09	Jiaqin Shi	2009	Unraveling the Complex Trait of Crop Yield With Quantitative Trait Loci Mapping in Brassica napus
146	SW	TNqSW-A6-3	A6	51.2	48.4	51.6	qSW078	A6	TN	3.7	4.9	51.2	48.4	51.6	0.08	Jiaqin Shi	2009	Unraveling the Complex Trait of Crop Yield With Quantitative Trait Loci Mapping in Brassica napus
147	SW	TNqSW-A7-1	A7	6.32	4.38	8.26	qSW079	A7	TN	12.7	18.2	2	0	8.5	-0.2	Jiaqin Shi	2009	Unraveling the Complex Trait of Crop Yield With Quantitative Trait Loci Mapping in Brassica napus
							qSW080	A7	TN	5.8	10.8	3	0	13.9	-0.15	Jiaqin Shi	2009	Unraveling the Complex Trait of Crop Yield With Quantitative Trait Loci Mapping in Brassica napus
							qSW081	A7	TN	6	11.9	3	0	10.9	-0.14	Jiaqin Shi	2009	Unraveling the Complex Trait of Crop Yield With Quantitative Trait Loci Mapping in Brassica napus
							qSW082	A7	TN	7.4	15.4	7	0	13.9	-0.14	Jiaqin Shi	2009	Unraveling the Complex Trait of Crop Yield With Quantitative Trait Loci Mapping in Brassica napus
							qSW083	A7	TN	6.1	7.4	7	0	13.9	-0.11	Jiaqin Shi	2009	Unraveling the Complex Trait of Crop Yield With Quantitative Trait Loci Mapping in Brassica napus
							qSW084	A7	TN	6.3	12.8	8	0.7	13.9	-0.13	Jiaqin Shi	2009	Unraveling the Complex Trait of Crop Yield With Quantitative Trait Loci Mapping in Brassica napus
							qSW085	A7	TN	5.5	12.9	8	0.2	13.9	-0.12	Jiaqin Shi	2009	Unraveling the Complex Trait of Crop Yield With Quantitative Trait Loci Mapping in Brassica napus
							qSW086	A7	TN	8.5	15.8	10	3.8	13.9	-0.14	Jiaqin Shi	2009	Unraveling the Complex Trait of Crop Yield With Quantitative Trait Loci Mapping in Brassica napus
							qSW087	A7	TN	6.5	11.2	12	2.5	13.9	-0.13	Jiaqin Shi	2009	Unraveling the Complex Trait of Crop Yield With Quantitative Trait Loci Mapping in Brassica napus
148	SW	TNqSW-A7-2	A7	20	19.54	20.46	qSW088	A7	TN	9.7	9	17.9	15.5	19.4	-0.14	Jiaqin Shi	2009	Unraveling the Complex Trait of Crop Yield With Quantitative Trait Loci Mapping in Brassica napus
							qSW089	A7	TN	11	15.8	17.9	16	19.5	-0.15	Jiaqin Shi	2009	Unraveling the Complex Trait of Crop Yield With Quantitative Trait Loci Mapping in Brassica napus
							qSW090	A7	TN	12.7	20.5	20.3	18.7	21.4	-0.2	Jiaqin Shi	2009	Unraveling the Complex Trait of Crop Yield With Quantitative Trait Loci Mapping in Brassica napus
							qSW091	A7	TN	11.7	19	20.3	18.7	21.3	-0.16	Jiaqin Shi	2009	Unraveling the Complex Trait of Crop Yield With Quantitative Trait Loci Mapping in Brassica napus
							qSW092	A7	TN	7.7	11.8	20.3	17.9	21.8	-0.12	Jiaqin Shi	2009	Unraveling the Complex Trait of Crop Yield With Quantitative Trait Loci Mapping in Brassica napus
							qSW093	A7	TN	8.1	12.2	20.3	19.5	21.9	-0.15	Jiaqin Shi	2009	Unraveling the Complex Trait of Crop Yield With Quantitative Trait Loci Mapping in Brassica napus
							qSW094	A7	TN	8.1	13.2	20.3	19.5	21.8	-0.14	Jiaqin Shi	2009	Unraveling the Complex Trait of Crop Yield With Quantitative Trait Loci Mapping in Brassica napus
							qSW095	A7	TN	14.6	18.4	20.3	19.5	22	-0.19	Jiaqin Shi	2009	Unraveling the Complex Trait of Crop Yield With Quantitative Trait Loci Mapping in Brassica napus
							qSW096	A7	TN	9	14.2	20.3	15.7	21.6	-0.12	Jiaqin Shi	2009	Unraveling the Complex Trait of Crop Yield With Quantitative Trait Loci Mapping in Brassica napus
							qSW097	A7	TN	12.1	16.2	20.3	19.6	22.3	-0.14	Jiaqin Shi	2009	Unraveling the Complex Trait of Crop Yield With Quantitative Trait Loci Mapping in Brassica napus
149	SW	TNqSW-A7-3	A7	27.62	26.89	28.34	qSW098	A7	TN	8	12.7	25.3	22.3	31.9	-0.14	Jiaqin Shi	2009	Unraveling the Complex Trait of Crop Yield With Quantitative Trait Loci Mapping in Brassica napus
150							qSW099	A7	TN	9.6	9.2	25.3	22.7	27.7	-0.11	Jiaqin Shi	2009	Unraveling the Complex Trait of Crop Yield With Quantitative Trait Loci Mapping in Brassica napus
							qSW100	A7	TN	13.6	13.2	26.8	26.1	29.1	-0.21	Jiaqin Shi	2009	Unraveling the Complex Trait of Crop Yield With Quantitative Trait Loci Mapping in Brassica napus
							qSW101	A7	TN	9.3	13.7	27.7	25.8	29.4	-0.14	Jiaqin Shi	2009	Unraveling the Complex Trait of Crop Yield With Quantitative Trait Loci Mapping in Brassica napus
							qSW102	A7	TN	5.8	9.6	27.7	25.8	30.1	-0.12	Jiaqin Shi	2009	Unraveling the Complex Trait of Crop Yield With Quantitative Trait Loci Mapping in Brassica napus
							qSW103	A7	TN	8.8	15.7	28.7	25.8	30.1	-0.14	Jiaqin Shi	2009	Unraveling the Complex Trait of Crop Yield With Quantitative Trait Loci Mapping in Brassica napus
							qSW104	A7	TN	7.8	12.9	28.7	25.8	31.6	-0.12	Jiaqin Shi	2009	Unraveling the Complex Trait of Crop Yield With Quantitative Trait Loci Mapping in Brassica napus
							qSW105	A7	TN	6.8	11.3	28.7	27.7	31.2	-0.14	Jiaqin Shi	2009	Unraveling the Complex Trait of Crop Yield With Quantitative Trait Loci Mapping in Brassica napus
							qSW106	A7	TN	7.2	12.4	28.7	25.8	33.1	-0.11	Jiaqin Shi	2009	Unraveling the Complex Trait of Crop Yield With Quantitative Trait Loci Mapping in Brassica napus
151	SW	TNqSW-A7-4	A7	35.26	33.61	36.9	qSW107	A7	TN	5.8	9.3	33.1	30.1	35.2	-0.1	Jiaqin Shi	2009	Unraveling the Complex Trait of Crop Yield With Quantitative Trait Loci Mapping in Brassica napus
							qSW108	A7	TN	4.8	3.9	36.8	33.4	37.7	0.17	Jiaqin Shi	2009	Unraveling the Complex Trait of Crop Yield With Quantitative Trait Loci Mapping in Brassica napus
152	SW	TNqSW-A8-1	A8	62.46	59.5	65.43	qSW109	A8	TN	2.9	4.5	59.5	55.3	70.5	0.07	Jiaqin Shi	2009	Unraveling the Complex Trait of Crop Yield With Quantitative Trait Loci Mapping in Brassica napus
							qSW110	A8	TN	4.6	6.1	59.5	59.4	68.5	0.09	Jiaqin Shi	2009	Unraveling the Complex Trait of Crop Yield With Quantitative Trait Loci Mapping in Brassica napus
							qSW111	A8	TN	5.7	5.6	66.5	59.4	68.5	0.1	Jiaqin Shi	2009	Unraveling the Complex Trait of Crop Yield With Quantitative Trait Loci Mapping in Brassica napus
153	SW	TNqSW-A8-2	A8	74.57	73.55	75.6	qSW112	A8	TN	3	3.9	74	71.8	76.7	0.09	Jiaqin Shi	2009	Unraveling the Complex Trait of Crop Yield With Quantitative Trait Loci Mapping in Brassica napus
							qSW113	A8	TN	7	5.8	74	71.8	77.8	0.11	Jiaqin Shi	2009	Unraveling the Complex Trait of Crop Yield With Quantitative Trait Loci Mapping in Brassica napus
							qSW114	A8	TN	5.7	7	74	71	76.7	0.09	Jiaqin Shi	2009	Unraveling the Complex Trait of Crop Yield With Quantitative Trait Loci Mapping in Brassica napus
							qSW115	A8	TN	8.6	7.9	75	74	76.7	0.12	Jiaqin Shi	2009	Unraveling the Complex Trait of Crop Yield With Quantitative Trait Loci Mapping in Brassica napus
154	SW	TNqSW-A8-3	A8	81.68	78.99	84.36	qSW116	A8	TN	4.2	3.9	80.1	79.1	85.2	0.08	Jiaqin Shi	2009	Unraveling the Complex Trait of Crop Yield With Quantitative Trait Loci Mapping in Brassica napus
							qSW117	A8	TN	3.6	4.3	87.2	79.1	90.5	0.11	Jiaqin Shi	2009	Unraveling the Complex Trait of Crop Yield With Quantitative Trait Loci Mapping in Brassica napus
155	SW	TNqSW-A9-1	A9	49.7	48.5	51.8	qSW118	A9	TN	4.5	3.6	49.7	48.5	51.8	0.02	Jiaqin Shi	2009	Unraveling the Complex Trait of Crop Yield With Quantitative Trait Loci Mapping in Brassica napus
156	SW	TNqSW-A9-2	A9	61.9	59.4	62.9	qSW119	A9	TN	3.7	2.9	61.9	59.4	62.9	-0.13	Jiaqin Shi	2009	Unraveling the Complex Trait of Crop Yield With Quantitative Trait Loci Mapping in Brassica napus
157	SW	TNqSW-A9-3	A9	72.7	71.5	73.3	qSW120	A9	TN	3.3	2.9	72.7	71.5	73.3	0.06	Jiaqin Shi	2009	Unraveling the Complex Trait of Crop Yield With Quantitative Trait Loci Mapping in Brassica napus
158	SW	TNqSW-A9-4	A9	74.7	73.3	76.5	qSW121	A9	TN	6.8	10.5	74.7	73.3	76.5	0.14	Jiaqin Shi	2009	Unraveling the Complex Trait of Crop Yield With Quantitative Trait Loci Mapping in Brassica napus
159	SW	TNqSW-A9-5	A9	81.04	79.84	82.25	qSW122	A9	TN	6.3	10.7	80.7	78.8	84.3	0.15	Jiaqin Shi	2009	Unraveling the Complex Trait of Crop Yield With Quantitative Trait Loci Mapping in Brassica napus
							qSW123	A9	TN	4.4	7.6	80.7	78.8	81.8	0.12	Jiaqin Shi	2009	Unraveling the Complex Trait of Crop Yield With Quantitative Trait Loci Mapping in Brassica napus
							qSW124	A9	TN	4.8	4.7	82.8	79.7	85.6	0.08	Jiaqin Shi	2009	Unraveling the Complex Trait of Crop Yield With Quantitative Trait Loci Mapping in Brassica napus
160	SW	TNqSW-A9-6	A9	88.1	86.6	88.7	qSW125	A9	TN	6.6	9.8	88.1	86.6	88.7	0.14	Jiaqin Shi	2009	Unraveling the Complex Trait of Crop Yield With Quantitative Trait Loci Mapping in Brassica napus
161	SW	TNqSW-A9-7	A9	92.8	91.4	99.2	qSW126	A9	TN	3.6	5.8	92.8	91.4	99.2	0.1	Jiaqin Shi	2009	Unraveling the Complex Trait of Crop Yield With Quantitative Trait Loci Mapping in Brassica napus
162	SW	TNqSW-A10	A10	84.8	80.3	89	qSW127	A10	TN	3	4.1	84.8	80.3	89	-0.07	Jiaqin Shi	2009	Unraveling the Complex Trait of Crop Yield With Quantitative Trait Loci Mapping in Brassica napus
163	SW	TNqSW-C2-1	C2	3.9	1.65	6.14	qSW129	C2	TN	2.9	4	3.9	0	6.2	-0.08	Jiaqin Shi	2009	Unraveling the Complex Trait of Crop Yield With Quantitative Trait Loci Mapping in Brassica napus
							qSW131	C2	TN	4.3	6.8	3.9	0	6.5	-0.09	Jiaqin Shi	2009	Unraveling the Complex Trait of Crop Yield With Quantitative Trait Loci Mapping in Brassica napus
164	SW	TNqSW-C2-2	C2	12.37	10.05	14.69	qSW132	C2	TN	3.1	2.4	10.6	8.7	20.5	-0.07	Jiaqin Shi	2009	Unraveling the Complex Trait of Crop Yield With Quantitative Trait Loci Mapping in Brassica napus
							qSW133	C2	TN	4	5.4	10.6	9.4	20.1	-0.09	Jiaqin Shi	2009	Unraveling the Complex Trait of Crop Yield With Quantitative Trait Loci Mapping in Brassica napus
							qSW134	C2	TN	2.9	4	12.6	8.7	20.7	-0.09	Jiaqin Shi	2009	Unraveling the Complex Trait of Crop Yield With Quantitative Trait Loci Mapping in Brassica napus
							qSW135	C2	TN	4.3	6.6	13.5	9.7	19	-0.1	Jiaqin Shi	2009	Unraveling the Complex Trait of Crop Yield With Quantitative Trait Loci Mapping in Brassica napus
							qSW136	C2	TN	4.7	7.1	13.5	10.6	19.7	-0.09	Jiaqin Shi	2009	Unraveling the Complex Trait of Crop Yield With Quantitative Trait Loci Mapping in Brassica napus
165	SW	TNqSW-C3-1	C3	26.4	24.1	28.1	qSW137	C3	TN	3.3	4.3	26.4	24.1	28.1	-0.08	Jiaqin Shi	2009	Unraveling the Complex Trait of Crop Yield With Quantitative Trait Loci Mapping in Brassica napus
166	SW	TNqSW-C3-2	C3	68.8	62.7	71.6	qSW138	C3	TN	4.6	4.6	68.8	62.7	71.6	0.02	Jiaqin Shi	2009	Unraveling the Complex Trait of Crop Yield With Quantitative Trait Loci Mapping in Brassica napus
167	SW	TNqSW-C3-3	C3	152.5	151.43	153.56	qSW139	C3	TN	3.4	7.3	152	150	153	0.1	Jiaqin Shi	2009	Unraveling the Complex Trait of Crop Yield With Quantitative Trait Loci Mapping in Brassica napus
							qSW140	C3	TN	2.8	4.5	153	150	153	0.08	Jiaqin Shi	2009	Unraveling the Complex Trait of Crop Yield With Quantitative Trait Loci Mapping in Brassica napus
168	SW	TNqSW-C4	C4	63.3	59.5	64.3	qSW141	C4	TN	4.2	3.2	63.3	59.5	64.3	0.03	Jiaqin Shi	2009	Unraveling the Complex Trait of Crop Yield With Quantitative Trait Loci Mapping in Brassica napus
169	SW	TNqSW-C5-1	C5	10	7.4	17.8	qSW142	C5	TN	9.6	16.9	10	7.4	17.8	-0.16	Jiaqin Shi	2009	Unraveling the Complex Trait of Crop Yield With Quantitative Trait Loci Mapping in Brassica napus
170	SW	TNqSW-C5-2	C5	21.3	17.9	24.4	qSW144	C5	TN	3.8	5.6	21.3	17.9	24.4	-0.08	Jiaqin Shi	2009	Unraveling the Complex Trait of Crop Yield With Quantitative Trait Loci Mapping in Brassica napus
171	SW	TNqSW-C6-1	C6	1	0	2.4	qSW146	C6	TN	3.2	4.3	1	0	2.4	-0.11	Jiaqin Shi	2009	Unraveling the Complex Trait of Crop Yield With Quantitative Trait Loci Mapping in Brassica napus
172	SW	TNqSW-C6-2	C6	12.9	6.7	17.5	qSW147	C6	TN	4.4	8	12.9	6.7	17.5	0.12	Jiaqin Shi	2009	Unraveling the Complex Trait of Crop Yield With Quantitative Trait Loci Mapping in Brassica napus
173	SW	TNqSW-C6-3	C6	18.72	16.73	20.7	qSW150	C6	TN	3.3	4.9	17.5	7.4	20.8	0.07	Jiaqin Shi	2009	Unraveling the Complex Trait of Crop Yield With Quantitative Trait Loci Mapping in Brassica napus
							qSW151	C6	TN	4	6.1	18.5	17.5	22	0.11	Jiaqin Shi	2009	Unraveling the Complex Trait of Crop Yield With Quantitative Trait Loci Mapping in Brassica napus
							qSW153	C6	TN	2.8	3.4	20.8	17.5	28.3	0.07	Jiaqin Shi	2009	Unraveling the Complex Trait of Crop Yield With Quantitative Trait Loci Mapping in Brassica napus
174	SW	TNqSW-C7-1	C7	41.3	30.4	43.7	qSW154	C7	TN	4.9	5.8	41.3	30.4	43.7	0.03	Jiaqin Shi	2009	Unraveling the Complex Trait of Crop Yield With Quantitative Trait Loci Mapping in Brassica napus
175	SW	TNqSW-C7-2	C7	101.2	97.2	104.2	qSW155	C7	TN	3.8	4.5	101.2	97.2	104.2	0.09	Jiaqin Shi	2009	Unraveling the Complex Trait of Crop Yield With Quantitative Trait Loci Mapping in Brassica napus
176	SW	TNqSW-C8-1	C8	8.1	3.8	11.3	qSW156	C8	TN	3.4	5.5	8.1	3.8	11.3	-0.1	Jiaqin Shi	2009	Unraveling the Complex Trait of Crop Yield With Quantitative Trait Loci Mapping in Brassica napus
177	SW	TNqSW-C8-2	C8	39.3	36.2	43.1	qSW157	C8	TN	4.2	4.8	39.3	36.2	43.1	-0.11	Jiaqin Shi	2009	Unraveling the Complex Trait of Crop Yield With Quantitative Trait Loci Mapping in Brassica napus
178	SW	TNqSW-C9	C9	38.12	35.61	40.64	qSW158	C9	TN	2.9	4.2	35.1	23.4	37.1	0.09	Jiaqin Shi	2009	Unraveling the Complex Trait of Crop Yield With Quantitative Trait Loci Mapping in Brassica napus
							qSW159	C9	TN	3	3.3	38.6	35.6	41	0.1	Jiaqin Shi	2009	Unraveling the Complex Trait of Crop Yield With Quantitative Trait Loci Mapping in Brassica napus
179	SY	TNqSY-A1-1	A1	8.7	6.2	12.7	qSY001	A1	TN	3.7	4.9	8.7	6.2	12.7	-185	Jiaqin Shi	2009	Unraveling the Complex Trait of Crop Yield With Quantitative Trait Loci Mapping in Brassica napus
180	SY	TNqSY-A1-2	A1	21	19.2	22.2	qSY002	A1	TN	6.9	7.3	21	19.2	22.2	-190	Jiaqin Shi	2009	Unraveling the Complex Trait of Crop Yield With Quantitative Trait Loci Mapping in Brassica napus
181	SY	TNqSY-A1-3	A1	27.8	26.4	29	qSY003	A1	TN	5.9	6.5	27.8	26.4	29	-201	Jiaqin Shi	2009	Unraveling the Complex Trait of Crop Yield With Quantitative Trait Loci Mapping in Brassica napus
182	SY	TNqSY-A1-4	A1	55.5	54.3	58.5	qSY004	A1	TN	4.3	5	55.5	54.3	58.5	172	Jiaqin Shi	2009	Unraveling the Complex Trait of Crop Yield With Quantitative Trait Loci Mapping in Brassica napus
183	SY	TNqSY-A1-5	A1	61.41	59.63	63.19	qSY005	A1	TN	3.5	6.9	60.5	58.4	64.8	141	Jiaqin Shi	2009	Unraveling the Complex Trait of Crop Yield With Quantitative Trait Loci Mapping in Brassica napus
							qSY006	A1	TN	3	3.4	60.5	58.5	65.7	117	Jiaqin Shi	2009	Unraveling the Complex Trait of Crop Yield With Quantitative Trait Loci Mapping in Brassica napus
							qSY007	A1	TN	3	5.5	62.5	58.5	67.1	63	Jiaqin Shi	2009	Unraveling the Complex Trait of Crop Yield With Quantitative Trait Loci Mapping in Brassica napus
							qSY008	A1	TN	3.2	4.6	62.6	58.9	65.7	19	Jiaqin Shi	2009	Unraveling the Complex Trait of Crop Yield With Quantitative Trait Loci Mapping in Brassica napus
184	SY	TNqSY-A1-6	A1	68.1	66.6	68.8	qSY010	A1	TN	3.9	5.7	68.1	66.6	68.8	13	Jiaqin Shi	2009	Unraveling the Complex Trait of Crop Yield With Quantitative Trait Loci Mapping in Brassica napus
185	SY	TNqSY-A1-7	A1	73.22	72.41	74.03	qSY011	A1	TN	2.8	5.1	73	71.8	74	61	Jiaqin Shi	2009	Unraveling the Complex Trait of Crop Yield With Quantitative Trait Loci Mapping in Brassica napus
							qSY012	A1	TN	3.1	5.5	73.5	71.8	74.2	42	Jiaqin Shi	2009	Unraveling the Complex Trait of Crop Yield With Quantitative Trait Loci Mapping in Brassica napus
186	SY	TNqSY-A1-8	A1	81.5	79	82.2	qSY013	A1	TN	3.4	5.9	81.5	79	82.2	44	Jiaqin Shi	2009	Unraveling the Complex Trait of Crop Yield With Quantitative Trait Loci Mapping in Brassica napus
187	SY	TNqSY-A1-9	A1	90.8	88.8	92.3	qSY014	A1	TN	3.1	7.4	90.8	88.8	92.3	49	Jiaqin Shi	2009	Unraveling the Complex Trait of Crop Yield With Quantitative Trait Loci Mapping in Brassica napus
188	SY	TNqSY-A2-1	A2	34	31.9	35.6	qSY015	A2	TN	3	7.6	34	31.9	35.6	-77	Jiaqin Shi	2009	Unraveling the Complex Trait of Crop Yield With Quantitative Trait Loci Mapping in Brassica napus
189	SY	TNqSY-A2-2	A2	44.9	43.85	45.94	qSY017	A2	TN	5.0995	10.1	44.9	42.9	46.9	-93	Jiaqin Shi	2009	Unraveling the Complex Trait of Crop Yield With Quantitative Trait Loci Mapping in Brassica napus
							qSY018	A2	TN	3.21377	6.5	44.9	40.9	46	-74	Jiaqin Shi	2009	Unraveling the Complex Trait of Crop Yield With Quantitative Trait Loci Mapping in Brassica napus
							qSY019	A2	TN	3.38954	6.4	44.9	43	46.9	-155	Jiaqin Shi	2009	Unraveling the Complex Trait of Crop Yield With Quantitative Trait Loci Mapping in Brassica napus
							qSY020	A2	TN	6.09987	11.4	44.9	42.9	46.9	-172	Jiaqin Shi	2009	Unraveling the Complex Trait of Crop Yield With Quantitative Trait Loci Mapping in Brassica napus
190	SY	TNqSY-A2-3	A2	50.4	49.1	51.69	qSY022	A2	TN	4.4	7.8	50.4	49.1	53.5	-146	Jiaqin Shi	2009	Unraveling the Complex Trait of Crop Yield With Quantitative Trait Loci Mapping in Brassica napus
							qSY023	A2	TN	5.4	10.3	50.4	49.2	53	-88	Jiaqin Shi	2009	Unraveling the Complex Trait of Crop Yield With Quantitative Trait Loci Mapping in Brassica napus
							qSY024	A2	TN	2.8	5.2	50.4	49.1	55.1	-124	Jiaqin Shi	2009	Unraveling the Complex Trait of Crop Yield With Quantitative Trait Loci Mapping in Brassica napus
191	SY	TNqSY-A2-4	A2	58.56	57.28	59.83	qSY025	A2	TN	2.8	5.6	58.5	56.5	60.6	-123	Jiaqin Shi	2009	Unraveling the Complex Trait of Crop Yield With Quantitative Trait Loci Mapping in Brassica napus
							qSY027	A2	TN	3.2	5.4	58.5	55.7	60.3	-110	Jiaqin Shi	2009	Unraveling the Complex Trait of Crop Yield With Quantitative Trait Loci Mapping in Brassica napus
							qSY026	A2	TN	4.3	7.9	58.7	55.5	60.1	-77	Jiaqin Shi	2009	Unraveling the Complex Trait of Crop Yield With Quantitative Trait Loci Mapping in Brassica napus
192	SY	TNqSY-A3-1	A3	16.8	13.3	21.6	qSY028	A3	TN	2.9	4.7	16.8	13.3	21.6	-116	Jiaqin Shi	2009	Unraveling the Complex Trait of Crop Yield With Quantitative Trait Loci Mapping in Brassica napus
193	SY	TNqSY-A3-2	A3	120.4	118.4	122.7	qSY030	A3	TN	2.8	5.8	120.4	118.4	122.7	106	Jiaqin Shi	2009	Unraveling the Complex Trait of Crop Yield With Quantitative Trait Loci Mapping in Brassica napus
194	SY	TNqSY-A4-1	A4	21.5	18.5	23.5	qSY032	A4	TN	3.2	5.9	21.5	18.5	23.5	-97	Jiaqin Shi	2009	Unraveling the Complex Trait of Crop Yield With Quantitative Trait Loci Mapping in Brassica napus
195	SY	TNqSY-A4-2	A4	28.3	25.9	30.2	qSY033	A4	TN	4.5	6.3	28.3	25.9	30.2	-104	Jiaqin Shi	2009	Unraveling the Complex Trait of Crop Yield With Quantitative Trait Loci Mapping in Brassica napus
196	SY	TNqSY-A4-3	A4	39.3	35.4	44.6	qSY034	A4	TN	4.1	6.5	39.3	35.4	44.6	-112	Jiaqin Shi	2009	Unraveling the Complex Trait of Crop Yield With Quantitative Trait Loci Mapping in Brassica napus
197	SY	TNqSY-A4-4	A4	66.2	65.3	74.4	qSY035	A4	TN	2.9	5.1	66.2	65.3	74.4	41	Jiaqin Shi	2009	Unraveling the Complex Trait of Crop Yield With Quantitative Trait Loci Mapping in Brassica napus
198	SY	TNqSY-A5	A5	73	72.8	76.1	qSY036	A5	TN	7.4	7.4	73	72.8	76.1	62	Jiaqin Shi	2009	Unraveling the Complex Trait of Crop Yield With Quantitative Trait Loci Mapping in Brassica napus
199	SY	TNqSY-A6-1	A6	65	61.7	66.9	qSY037	A6	TN	7.8	14.6	65	61.7	66.9	-326	Jiaqin Shi	2009	Unraveling the Complex Trait of Crop Yield With Quantitative Trait Loci Mapping in Brassica napus
200	SY	TNqSY-A6-2	A6	76.3	75.2	79.7	qSY038	A6	TN	4.3	7.8	76.3	75.2	79.7	238	Jiaqin Shi	2009	Unraveling the Complex Trait of Crop Yield With Quantitative Trait Loci Mapping in Brassica napus
201	SY	TNqSY-A6-3	A6	92.3	90.1	93.6	qSY039	A6	TN	3.8	3.7	92.3	90.1	93.6	-37	Jiaqin Shi	2009	Unraveling the Complex Trait of Crop Yield With Quantitative Trait Loci Mapping in Brassica napus
202	SY	TNqSY-A7-1	A7	19.5	14.6	21.9	qSY040	A7	TN	3.6	6.4	19.5	14.6	21.9	-114	Jiaqin Shi	2009	Unraveling the Complex Trait of Crop Yield With Quantitative Trait Loci Mapping in Brassica napus
203	SY	TNqSY-A7-2	A7	34.5	27.6	39.4	qSY042	A7	TN	3.6	6.8	34.5	27.6	39.4	-123	Jiaqin Shi	2009	Unraveling the Complex Trait of Crop Yield With Quantitative Trait Loci Mapping in Brassica napus
204	SY	TNqSY-A9-1	A9	10.75	3.83	17.66	qSY045	A9	TN	3.3	7	7	0	22.6	136	Jiaqin Shi	2009	Unraveling the Complex Trait of Crop Yield With Quantitative Trait Loci Mapping in Brassica napus
							qSY046	A9	TN	2.9	5.4	13	0	17.5	43	Jiaqin Shi	2009	Unraveling the Complex Trait of Crop Yield With Quantitative Trait Loci Mapping in Brassica napus
205	SY	TNqSY-A9-2	A9	90.1	87.1	91.3	qSY047	A9	TN	4.7	7.7	90.1	87.1	91.3	-147	Jiaqin Shi	2009	Unraveling the Complex Trait of Crop Yield With Quantitative Trait Loci Mapping in Brassica napus
206	SY	TNqSY-A9-3	A9	97.2	95.8	102	qSY048	A9	TN	5.1	8.2	97.2	95.8	102	-152	Jiaqin Shi	2009	Unraveling the Complex Trait of Crop Yield With Quantitative Trait Loci Mapping in Brassica napus
207	SY	TNqSY-A9-4	A9	107.5	105.1	108.5	qSY049	A9	TN	4.1	8.8	107.5	105.1	108.5	-156	Jiaqin Shi	2009	Unraveling the Complex Trait of Crop Yield With Quantitative Trait Loci Mapping in Brassica napus
208	SY	TNqSY-A10	A10	109.2	102.2	112.2	qSY051	A10	TN	2.8	5.4	109.2	102.2	112.2	-119.6	Jiaqin Shi	2009	Unraveling the Complex Trait of Crop Yield With Quantitative Trait Loci Mapping in Brassica napus
209	SY	TNqSY-C1-1	C1	65.5	63.8	66.4	qSY052	C1	TN	3.5	6.3	65.5	63.8	66.4	112	Jiaqin Shi	2009	Unraveling the Complex Trait of Crop Yield With Quantitative Trait Loci Mapping in Brassica napus
210	SY	TNqSY-C1-2	C1	70.78	69.49	72.07	qSY053	C1	TN	4.1	7.9	70.2	68.3	71.9	42	Jiaqin Shi	2009	Unraveling the Complex Trait of Crop Yield With Quantitative Trait Loci Mapping in Brassica napus
							qSY055	C1	TN	2.9	5.1	71.4	68.6	72.3	41	Jiaqin Shi	2009	Unraveling the Complex Trait of Crop Yield With Quantitative Trait Loci Mapping in Brassica napus
211	SY	TNqSY-C2-1	C2	28.75	25.66	31.83	qSY056	C2	TN	3.9	8.5	28.2	23.9	33.1	53	Jiaqin Shi	2009	Unraveling the Complex Trait of Crop Yield With Quantitative Trait Loci Mapping in Brassica napus
							qSY057	C2	TN	4.5	7	29.2	24.8	33.1	-136	Jiaqin Shi	2009	Unraveling the Complex Trait of Crop Yield With Quantitative Trait Loci Mapping in Brassica napus
212	SY	TNqSY-C2-2	C2	39.5	38.4	40.59	qSY058	C2	TN	5.1	9.2	39.5	37	44.5	55	Jiaqin Shi	2009	Unraveling the Complex Trait of Crop Yield With Quantitative Trait Loci Mapping in Brassica napus
							qSY059	C2	TN	4	4	39.5	38.8	41.1	-138	Jiaqin Shi	2009	Unraveling the Complex Trait of Crop Yield With Quantitative Trait Loci Mapping in Brassica napus
213	SY	TNqSY-C2-3	C2	46.5	44.5	51.9	qSY060	C2	TN	3.9	7.7	46.5	44.5	51.9	50	Jiaqin Shi	2009	Unraveling the Complex Trait of Crop Yield With Quantitative Trait Loci Mapping in Brassica napus
214	SY	TNqSY-C2-4	C2	76.5	74.6	83.3	qSY061	C2	TN	2.9	4.3	76.5	74.6	83.3	-134	Jiaqin Shi	2009	Unraveling the Complex Trait of Crop Yield With Quantitative Trait Loci Mapping in Brassica napus
215	SY	TNqSY-C2-5	C2	94.7	90.2	98.2	qSY062	C2	TN	3.1	5.3	94.7	90.2	98.2	-110	Jiaqin Shi	2009	Unraveling the Complex Trait of Crop Yield With Quantitative Trait Loci Mapping in Brassica napus
216	SY	TNqSY-C2-6	C2	122.7	113.6	122.7	qSY063	C2	TN	2.9	5.6	122.7	113.6	122.7	114	Jiaqin Shi	2009	Unraveling the Complex Trait of Crop Yield With Quantitative Trait Loci Mapping in Brassica napus
217	SY	TNqSY-C3-1	C3	0	0	2.74	qSY064	C3	TN	4.2	4.1	0	0	6.5	-96	Jiaqin Shi	2009	Unraveling the Complex Trait of Crop Yield With Quantitative Trait Loci Mapping in Brassica napus
							qSY065	C3	TN	3.4	3.5	0	0	10.2	-150	Jiaqin Shi	2009	Unraveling the Complex Trait of Crop Yield With Quantitative Trait Loci Mapping in Brassica napus
218	SY	TNqSY-C4-1	C4	40.3	34.5	44	qSY068	C4	TN	3	6	40.3	34.5	44	-101	Jiaqin Shi	2009	Unraveling the Complex Trait of Crop Yield With Quantitative Trait Loci Mapping in Brassica napus
219	SY	TNqSY-C4-2	C4	63.7	61.3	65	qSY069	C4	TN	4.7	4.8	63.7	61.3	65	3	Jiaqin Shi	2009	Unraveling the Complex Trait of Crop Yield With Quantitative Trait Loci Mapping in Brassica napus
220	SY	TNqSY-C6-1	C6	13.6	7.8	16.8	qSY070	C6	TN	5.8	5.8	13.6	7.8	16.8	94	Jiaqin Shi	2009	Unraveling the Complex Trait of Crop Yield With Quantitative Trait Loci Mapping in Brassica napus
221	SY	TNqSY-C6-2	C6	21.5	19.8	26.2	qSY071	C6	TN	5	9.5	21.5	19.8	26.2	145	Jiaqin Shi	2009	Unraveling the Complex Trait of Crop Yield With Quantitative Trait Loci Mapping in Brassica napus
222	SY	TNqSY-C6-3	C6	30.9	28.9	31.2	qSY072	C6	TN	3.9	4.4	30.9	28.9	31.2	59	Jiaqin Shi	2009	Unraveling the Complex Trait of Crop Yield With Quantitative Trait Loci Mapping in Brassica napus
223	SY	TNqSY-C6-4	C6	40.4	31.4	44.4	qSY073	C6	TN	2.8	4.2	40.4	31.4	44.4	109.5	Jiaqin Shi	2009	Unraveling the Complex Trait of Crop Yield With Quantitative Trait Loci Mapping in Brassica napus
224	SY	TNqSY-C6-5	C6	75.6	74.6	79.1	qSY074	C6	TN	4.2	5.2	75.6	74.6	79.1	183	Jiaqin Shi	2009	Unraveling the Complex Trait of Crop Yield With Quantitative Trait Loci Mapping in Brassica napus
225	SY	TNqSY-C7-1	C7	47.2	47	51	qSY075	C7	TN	3.7	7.4	47.2	47	51	-80	Jiaqin Shi	2009	Unraveling the Complex Trait of Crop Yield With Quantitative Trait Loci Mapping in Brassica napus
226	SY	TNqSY-C7-2	C7	68.6	64.8	70.8	qSY077	C7	TN	14	29.2	68.6	64.8	70.8	-291	Jiaqin Shi	2009	Unraveling the Complex Trait of Crop Yield With Quantitative Trait Loci Mapping in Brassica napus
227	SY	TNqSY-C7-3	C7	79.6	78.4	80.6	qSY080	C7	TN	18.3	33.4	79.6	78.4	80.6	-307	Jiaqin Shi	2009	Unraveling the Complex Trait of Crop Yield With Quantitative Trait Loci Mapping in Brassica napus
228	SY	TNqSY-C7-4	C7	88.3	85.3	94.2	qSY081	C7	TN	10.9	23.2	88.3	85.3	94.2	-259	Jiaqin Shi	2009	Unraveling the Complex Trait of Crop Yield With Quantitative Trait Loci Mapping in Brassica napus
229	SY	TNqSY-C8-1	C8	8.67	5.37	11.98	qSY082	C8	TN	4.9	8.7	7.1	1.2	11.2	-133	Jiaqin Shi	2009	Unraveling the Complex Trait of Crop Yield With Quantitative Trait Loci Mapping in Brassica napus
							qSY083	C8	TN	3.2	3.1	9.9	7.1	15.9	-72	Jiaqin Shi	2009	Unraveling the Complex Trait of Crop Yield With Quantitative Trait Loci Mapping in Brassica napus
230	SY	TNqSY-C8-2	C8	70	64.4	71.9	qSY084	C8	TN	4.8	7	70	64.4	71.9	112	Jiaqin Shi	2009	Unraveling the Complex Trait of Crop Yield With Quantitative Trait Loci Mapping in Brassica napus
231	SY	TNqSY-C9	C9	87.9	81.9	93	qSY085	C9	TN	4.1	7.8	87.9	81.9	93	-75	Jiaqin Shi	2009	Unraveling the Complex Trait of Crop Yield With Quantitative Trait Loci Mapping in Brassica napus
232	PH	QNqPH-A3	A3	72.8	68.3	77.2	ph3	A3	QN	2.94	5	72.8	68.3	77.2	-3.15	Wei Chen	2007	Detection of QTL for six yield-related traits in oilseed rape (Brassica napus) using DH and immortalized F(2) populations
233	PH	QNqPH-A10	A10	35.8	30.9	39.8	ph10	A10	QN	2.88	5.4	35.8	30.9	39.8	2.76	Wei Chen	2007	Detection of QTL for six yield-related traits in oilseed rape (Brassica napus) using DH and immortalized F(2) populations
234	PH	QNqPH-C2	C2	89.6	86.3	96.6	ph12	C2	QN	2.83	4.8	89.6	86.3	96.6	-3.12	Wei Chen	2007	Detection of QTL for six yield-related traits in oilseed rape (Brassica napus) using DH and immortalized F(2) populations
235	PH	QNqPH-C3-1	C3	57.5	51.8	59.5	ph13a	C3	QN	3.83	6.3	57.5	51.8	59.5	3.08	Wei Chen	2007	Detection of QTL for six yield-related traits in oilseed rape (Brassica napus) using DH and immortalized F(2) populations
236	PH	QNqPH-C3-2	C3	165.08	160.59	169.56	ph13b-1	C3	QN	2.74	3.6	164.2	158.7	170.7	-2.31	Wei Chen	2007	Detection of QTL for six yield-related traits in oilseed rape (Brassica napus) using DH and immortalized F(2) populations
							ph13b-2	C3	QN	3.51	7.4	166.2	160.2	173.7	-3.89	Wei Chen	2007	Detection of QTL for six yield-related traits in oilseed rape (Brassica napus) using DH and immortalized F(2) populations
237	PH	QNqPH-C4-1	C4	0	0	2.12	ph14-2	C4	QN	7.57	10.9	0	0	6	-4.22	Wei Chen	2007	Detection of QTL for six yield-related traits in oilseed rape (Brassica napus) using DH and immortalized F(2) populations
							ph14-3	C4	QN	5.35	9.4	0	0	6	-4.39	Wei Chen	2007	Detection of QTL for six yield-related traits in oilseed rape (Brassica napus) using DH and immortalized F(2) populations
238	PH	QNqPH-C4-2	C4	4	0	12.8	ph14-1	C4	QN	3.65	6.5	4	0	12.8	-2.97	Wei Chen	2007	Detection of QTL for six yield-related traits in oilseed rape (Brassica napus) using DH and immortalized F(2) populations
239	PH	QNqPH-C6-1	C6	26.6	20.8	30	ph16-1	C6	QN	4.36	7.1	26.6	20.8	30	3.18	Wei Chen	2007	Detection of QTL for six yield-related traits in oilseed rape (Brassica napus) using DH and immortalized F(2) populations
240	PH	QNqPH-C6-2	C6	23.2	18.8	30	ph16-2	C6	QN	6.61	9.1	23.2	18.8	30	3.77	Wei Chen	2007	Detection of QTL for six yield-related traits in oilseed rape (Brassica napus) using DH and immortalized F(2) populations
241	PH	QNqPH-C6-3	C6	30	28	35.7	ph16-3	C6	QN	5.53	9.6	30	28	35.7	4.34	Wei Chen	2007	Detection of QTL for six yield-related traits in oilseed rape (Brassica napus) using DH and immortalized F(2) populations
242	PH	QNqPH-C7	C7	11.84	9.09	14.6	ph17-1	C7	QN	3.23	5.1	11.4	8.1	18.5	2.66	Wei Chen	2007	Detection of QTL for six yield-related traits in oilseed rape (Brassica napus) using DH and immortalized F(2) populations
							ph17-2	C7	QN	7.56	10.8	11.4	5.9	14.2	4.08	Wei Chen	2007	Detection of QTL for six yield-related traits in oilseed rape (Brassica napus) using DH and immortalized F(2) populations
							ph17-3	C7	QN	7.09	11.1	13	8.1	18.5	4.63	Wei Chen	2007	Detection of QTL for six yield-related traits in oilseed rape (Brassica napus) using DH and immortalized F(2) populations
243	BH	QNqHPB-A2	A2	66.8	56.2	68.8	hpb2	A2	QN	5.3	9.3	66.8	56.2	68.8	4.81	Wei Chen	2007	Detection of QTL for six yield-related traits in oilseed rape (Brassica napus) using DH and immortalized F(2) populations
244	BH	QNqHPB-A5	A5	12	6	18.4	hpb5	A5	QN	2.6	3.5	12	6	18.4	-2.2	Wei Chen	2007	Detection of QTL for six yield-related traits in oilseed rape (Brassica napus) using DH and immortalized F(2) populations
245	BH	QNqHPB-A8	A8	72.8	70.82	74.77	hpb8-1	A8	QN	3.32	6.2	72.8	67.2	72.8	-3.88	Wei Chen	2007	Detection of QTL for six yield-related traits in oilseed rape (Brassica napus) using DH and immortalized F(2) populations
							hpb8-2	A8	QN	2.95	4.8	72.8	67.2	72.8	-2.52	Wei Chen	2007	Detection of QTL for six yield-related traits in oilseed rape (Brassica napus) using DH and immortalized F(2) populations
246	BH	QNqHPB-C3-1	C3	59.5	53.6	65.5	hpb13a-1	C3	QN	4.1	6.5	59.5	53.6	65.5	2.42	Wei Chen	2007	Detection of QTL for six yield-related traits in oilseed rape (Brassica napus) using DH and immortalized F(2) populations
247	BH	QNqHPB-C3-2	C3	69.1	65.1	71.4	hpb13a-2	C3	QN	2.64	4.4	69.1	65.1	71.4	2.42	Wei Chen	2007	Detection of QTL for six yield-related traits in oilseed rape (Brassica napus) using DH and immortalized F(2) populations
248	BH	QNqHPB-C3-3	C3	166.2	160.2	172.7	hpb13b	C3	QN	4.53	9.5	166.2	160.2	172.7	-4.92	Wei Chen	2007	Detection of QTL for six yield-related traits in oilseed rape (Brassica napus) using DH and immortalized F(2) populations
249	BH	QNqHPB-C4-1	C4	0	0	1.66	hpb14-2	C4	QN	3.17	5.2	0	0	4	-2.68	Wei Chen	2007	Detection of QTL for six yield-related traits in oilseed rape (Brassica napus) using DH and immortalized F(2) populations
							hpb14-3	C4	QN	2.71	5	0	0	6	-3.62	Wei Chen	2007	Detection of QTL for six yield-related traits in oilseed rape (Brassica napus) using DH and immortalized F(2) populations
250	BH	QNqHPB-C4-2	C4	2	0	12.8	hpb14-1	C4	QN	2.99	4.9	2	0	12.8	-2.09	Wei Chen	2007	Detection of QTL for six yield-related traits in oilseed rape (Brassica napus) using DH and immortalized F(2) populations
251	BH	QNqHPB-C6	C6	25.6	23.38	27.81	hpb16-1	C6	QN	8.77	12.4	23.2	20.8	33.7	3.25	Wei Chen	2007	Detection of QTL for six yield-related traits in oilseed rape (Brassica napus) using DH and immortalized F(2) populations
							hpb16-2	C6	QN	10.16	14.1	22.8	18.8	30	5.27	Wei Chen	2007	Detection of QTL for six yield-related traits in oilseed rape (Brassica napus) using DH and immortalized F(2) populations
							hpb16-3	C6	QN	3.5	6.5	26.6	22.8	28	3.99	Wei Chen	2007	Detection of QTL for six yield-related traits in oilseed rape (Brassica napus) using DH and immortalized F(2) populations
252	BH	QNqHPB-C7	C7	8.92	5.54	12.3	hpb17-1	C7	QN	2.92	4.3	9.4	5.9	16.5	1.94	Wei Chen	2007	Detection of QTL for six yield-related traits in oilseed rape (Brassica napus) using DH and immortalized F(2) populations
							hpb17-2	C7	QN	4.86	8	6.1	2	13	3.24	Wei Chen	2007	Detection of QTL for six yield-related traits in oilseed rape (Brassica napus) using DH and immortalized F(2) populations
							hpb17-3	C7	QN	8.11	13	13	5.9	20.5	5.14	Wei Chen	2007	Detection of QTL for six yield-related traits in oilseed rape (Brassica napus) using DH and immortalized F(2) populations
253	LMI	QNqLMI-A1	A1	55.9	46	59.9	lmi1	A1	QN	2.58	6.7	55.9	46	59.9	-1.79	Wei Chen	2007	Detection of QTL for six yield-related traits in oilseed rape (Brassica napus) using DH and immortalized F(2) populations
254	LMI	QNqLMI-A3	A3	40.2	37.18	43.22	lmi3-1	A3	QN	5.28	7.9	40.8	37.8	45	-2.37	Wei Chen	2007	Detection of QTL for six yield-related traits in oilseed rape (Brassica napus) using DH and immortalized F(2) populations
							lmi3-2	A3	QN	6.24	9.6	38.8	31.8	42.9	-2.79	Wei Chen	2007	Detection of QTL for six yield-related traits in oilseed rape (Brassica napus) using DH and immortalized F(2) populations
255	LMI	QNqLMI-A7-1	A7	7	5.7	17.7	lmi7-1	A7	QN	7.92	10.7	7	5.7	17.7	2.74	Wei Chen	2007	Detection of QTL for six yield-related traits in oilseed rape (Brassica napus) using DH and immortalized F(2) populations
256	LMI	QNqLMI-A7-2	A7	13.43	8.65	18.21	lmi7-2	A7	QN	2.98	7.7	15.7	9.2	23.7	2.1	Wei Chen	2007	Detection of QTL for six yield-related traits in oilseed rape (Brassica napus) using DH and immortalized F(2) populations
							lmi7-3	A7	QN	2.92	3.8	11.7	7	19.7	2.05	Wei Chen	2007	Detection of QTL for six yield-related traits in oilseed rape (Brassica napus) using DH and immortalized F(2) populations
257	LMI	QNqLMI-A8	A8	45.3	39.3	51.3	lmi8	A8	QN	3.45	6	45.3	39.3	51.3	2.21	Wei Chen	2007	Detection of QTL for six yield-related traits in oilseed rape (Brassica napus) using DH and immortalized F(2) populations
258	LMI	QNqLMI-A9	A9	16.19	13.79	18.6	lmi9-1	A9	QN	2.43	4.6	14.2	10.1	17.6	1.6	Wei Chen	2007	Detection of QTL for six yield-related traits in oilseed rape (Brassica napus) using DH and immortalized F(2) populations
							lmi9-2	A9	QN	6.69	11.4	17.6	6.12	17.6	2.74	Wei Chen	2007	Detection of QTL for six yield-related traits in oilseed rape (Brassica napus) using DH and immortalized F(2) populations
							lmi9-3	A9	QN	4.7	6.7	17.6	10.1	17.6	2.33	Wei Chen	2007	Detection of QTL for six yield-related traits in oilseed rape (Brassica napus) using DH and immortalized F(2) populations
259	LMI	QNqLMI-C1-1	C1	26.3	19.2	31.8	lmi11-1	C1	QN	4.27	9.4	26.3	19.2	31.8	-2.2	Wei Chen	2007	Detection of QTL for six yield-related traits in oilseed rape (Brassica napus) using DH and immortalized F(2) populations
260	LMI	QNqLMI-C1-2	C1	31.8	24.3	38.7	lmi11-2	C1	QN	3.09	4.3	31.8	24.3	38.7	-1.87	Wei Chen	2007	Detection of QTL for six yield-related traits in oilseed rape (Brassica napus) using DH and immortalized F(2) populations
261	LMI	QNqLMI-C5-1	C5	65.53	62.66	68.4	lmi15-2	C5	QN	6.57	11.8	66.4	63.1	72.4	-2.75	Wei Chen	2007	Detection of QTL for six yield-related traits in oilseed rape (Brassica napus) using DH and immortalized F(2) populations
							lmi15-3	C5	QN	6.53	10.1	65	61.1	68.4	-2.61	Wei Chen	2007	Detection of QTL for six yield-related traits in oilseed rape (Brassica napus) using DH and immortalized F(2) populations
262	LMI	QNqLMI-C5-2	C5	70.4	66.4	74.4	lmi15-1	C5	QN	2.41	4.1	70.4	66.4	74.4	-1.53	Wei Chen	2007	Detection of QTL for six yield-related traits in oilseed rape (Brassica napus) using DH and immortalized F(2) populations
263	LMI	QNqLMI-C7	C7	11.7	9.2	18.5	lmi17	C7	QN	3.39	5.6	11.7	9.2	18.5	1.75	Wei Chen	2007	Detection of QTL for six yield-related traits in oilseed rape (Brassica napus) using DH and immortalized F(2) populations
264	LMI	QNqLMI-C8	C8	77.55	74.63	80.48	lmi18-1	C8	QN	5.91	10.2	78.6	74.9	84.3	2.42	Wei Chen	2007	Detection of QTL for six yield-related traits in oilseed rape (Brassica napus) using DH and immortalized F(2) populations
							lmi18-2	C8	QN	2.67	5.7	76.9	70	82.3	1.7	Wei Chen	2007	Detection of QTL for six yield-related traits in oilseed rape (Brassica napus) using DH and immortalized F(2) populations
							lmi18-3	C8	QN	9.22	14	76.9	72.9	82.3	3.18	Wei Chen	2007	Detection of QTL for six yield-related traits in oilseed rape (Brassica napus) using DH and immortalized F(2) populations
265	LMI	QNqLMI-C9-1	C9	42.8	39.5	46.8	lmi19-1	C9	QN	3.41	5.6	42.8	39.5	46.8	-1.73	Wei Chen	2007	Detection of QTL for six yield-related traits in oilseed rape (Brassica napus) using DH and immortalized F(2) populations
266	LMI	QNqLMI-C9-2	C9	48.9	44.8	56.5	lmi19-2	C9	QN	2.86	6.3	48.9	44.8	56.5	-1.73	Wei Chen	2007	Detection of QTL for six yield-related traits in oilseed rape (Brassica napus) using DH and immortalized F(2) populations
267	FBN	QNqFB-A1	A5	19.76	15.75	23.77	fb5-1	A5	QN	3.39	5.2	21.2	12	23.5	-0.17	Wei Chen	2007	Detection of QTL for six yield-related traits in oilseed rape (Brassica napus) using DH and immortalized F(2) populations
							fb5-2	A5	QN	2.67	3.4	18.4	10	21.2	-0.16	Wei Chen	2007	Detection of QTL for six yield-related traits in oilseed rape (Brassica napus) using DH and immortalized F(2) populations
268	FBN	QNqFB-A7-1	A7	9.2	5.7	15.7	fb7-2	A7	QN	2.82	3.6	9.2	5.7	15.7	-0.15	Wei Chen	2007	Detection of QTL for six yield-related traits in oilseed rape (Brassica napus) using DH and immortalized F(2) populations
269	FBN	QNqFB-A7-2	A7	28.5	25.76	31.23	fb7-3	A7	QN	6.22	7.3	28.5	24.5	30.4	-0.3	Wei Chen	2007	Detection of QTL for six yield-related traits in oilseed rape (Brassica napus) using DH and immortalized F(2) populations
							fb7-1	A7	QN	2.99	4.4	28.5	15.7	30.4	-0.17	Wei Chen	2007	Detection of QTL for six yield-related traits in oilseed rape (Brassica napus) using DH and immortalized F(2) populations
270	FBN	QNqFB-A8	A8	30.5	23.4	36.5	fb8	A8	QN	3.62	4.9	30.5	23.4	36.5	-0.17	Wei Chen	2007	Detection of QTL for six yield-related traits in oilseed rape (Brassica napus) using DH and immortalized F(2) populations
271	FBN	QNqFB-A9	A9	6	4	8.1	fb9	A9	QN	2.91	3.9	6	4	8.1	-0.14	Wei Chen	2007	Detection of QTL for six yield-related traits in oilseed rape (Brassica napus) using DH and immortalized F(2) populations
272	FBN	QNqFB-C1-1	C1	34.7	29.8	38.7	fb11-2	C1	QN	7.21	10.6	34.7	29.8	38.7	0.21	Wei Chen	2007	Detection of QTL for six yield-related traits in oilseed rape (Brassica napus) using DH and immortalized F(2) populations
273	FBN	QNqFB-C1-2	C1	39.49	36.08	42.9	fb11-1	C1	QN	3.09	4.7	38.7	34.7	43.5	0.16	Wei Chen	2007	Detection of QTL for six yield-related traits in oilseed rape (Brassica napus) using DH and immortalized F(2) populations
							fb11-3	C1	QN	4.08	5.3	40.7	34.7	45.5	0.21	Wei Chen	2007	Detection of QTL for six yield-related traits in oilseed rape (Brassica napus) using DH and immortalized F(2) populations
274	FBN	QNqFB-C3-1	C3	38.37	34.52	42.23	fb13-2	C3	QN	13.89	22.7	40	36	46	0.42	Wei Chen	2007	Detection of QTL for six yield-related traits in oilseed rape (Brassica napus) using DH and immortalized F(2) populations
							fb13-3	C3	QN	6.36	9.1	36	31.9	44	0.19	Wei Chen	2007	Detection of QTL for six yield-related traits in oilseed rape (Brassica napus) using DH and immortalized F(2) populations
275	FBN	QNqFB-C3-2	C3	51.8	42	52.2	fb13-1	C3	QN	10.69	13.7	51.8	42	52.2	0.27	Wei Chen	2007	Detection of QTL for six yield-related traits in oilseed rape (Brassica napus) using DH and immortalized F(2) populations
276	FBN	QNqFB-C4	C4	17.1	2	19.2	fb14	C4	QN	11.31	14	17.1	2	19.2	0.25	Wei Chen	2007	Detection of QTL for six yield-related traits in oilseed rape (Brassica napus) using DH and immortalized F(2) populations
277	FBN	QNqFB-C5	C5	65	62.41	67.58	fb15-1	C5	QN	7.11	9.3	65	61.1	68.4	0.2	Wei Chen	2007	Detection of QTL for six yield-related traits in oilseed rape (Brassica napus) using DH and immortalized F(2) populations
							fb15-2	C5	QN	5.01	6	65	61.1	68.4	0.23	Wei Chen	2007	Detection of QTL for six yield-related traits in oilseed rape (Brassica napus) using DH and immortalized F(2) populations
278	FBN	QNqFB-C6	C6	41.7	35.7	50.1	fb16	C6	QN	3.5	3.8	41.7	35.7	50.1	0.18	Wei Chen	2007	Detection of QTL for six yield-related traits in oilseed rape (Brassica napus) using DH and immortalized F(2) populations
279	FBN	QNqFB-C8	C8	78.6	70	82.3	fb18	C8	QN	3.08	3.7	78.6	70	82.3	-0.18	Wei Chen	2007	Detection of QTL for six yield-related traits in oilseed rape (Brassica napus) using DH and immortalized F(2) populations
280	PH	QNqHPH-A3	A3	69.06	66.31	71.81	Hph3-1	A3	QN	5.15	8.2	68.3	63.7	70.7	-4.49	Wei Chen	2007	Detection of QTL for six yield-related traits in oilseed rape (Brassica napus) using DH and immortalized F(2) populations
281							Hph3-2	A3	QN	3.48	6	70.3	68.3	77.2	-3.53	Wei Chen	2007	Detection of QTL for six yield-related traits in oilseed rape (Brassica napus) using DH and immortalized F(2) populations
282	PH	QNqHPH-A4-1	A4	18	15.7	21.3	Hph4-1	A4	QN	5.31	9.1	18	15.7	21.3	-4.82	Wei Chen	2007	Detection of QTL for six yield-related traits in oilseed rape (Brassica napus) using DH and immortalized F(2) populations
283	PH	QNqHPH-A4-2	A4	36	23.3	40	Hph4-2	A4	QN	8.05	15.9	36	23.3	40	-7.77	Wei Chen	2007	Detection of QTL for six yield-related traits in oilseed rape (Brassica napus) using DH and immortalized F(2) populations
284	PH	QNqHPH-A5	A5	88.4	79.3	90.4	Hph5	A5	QN	3.39	4.7	88.4	79.3	90.4	3.45	Wei Chen	2007	Detection of QTL for six yield-related traits in oilseed rape (Brassica napus) using DH and immortalized F(2) populations
285	PH	QNqHPH-A6	A6	0	0	6.8	Hph6	A6	QN	3.93	7.2	0	0	6.8	3.87	Wei Chen	2007	Detection of QTL for six yield-related traits in oilseed rape (Brassica napus) using DH and immortalized F(2) populations
286	PH	QNqHPH-A8	A8	5.2	0	9.2	Hph8	A8	QN	4.48	7.2	5.2	0	9.2	-3.99	Wei Chen	2007	Detection of QTL for six yield-related traits in oilseed rape (Brassica napus) using DH and immortalized F(2) populations
287	PH	QNqHPH-A10	A10	39.8	33.8	46.6	Hph10	A10	QN	3.29	3.6	39.8	33.8	46.6	0.65	Wei Chen	2007	Detection of QTL for six yield-related traits in oilseed rape (Brassica napus) using DH and immortalized F(2) populations
288	PH	QNqHPH-C3	C3	59.5	52.2	67.1	Hph13	C3	QN	3.52	6.7	59.5	52.2	67.1	4.7	Wei Chen	2007	Detection of QTL for six yield-related traits in oilseed rape (Brassica napus) using DH and immortalized F(2) populations
289	PH	QNqHPH-C6	C6	48.6	43.7	53.2	Hph16	C6	QN	4.46	9.4	48.6	43.7	53.2	3.78	Wei Chen	2007	Detection of QTL for six yield-related traits in oilseed rape (Brassica napus) using DH and immortalized F(2) populations
290	PH	QNqHPH-C7-1	C7	13.51	8.6	15	Hph17-2	C7	QN	3.39	4.8	13.51	8.6	15	3.07	Wei Chen	2007	Detection of QTL for six yield-related traits in oilseed rape (Brassica napus) using DH and immortalized F(2) populations
291	PH	QNqHPH-C7-2	C7	21.5	11.4	23.5	Hph17-1	C7	QN	4.77	9.7	21.5	11.4	23.5	-0.95	Wei Chen	2007	Detection of QTL for six yield-related traits in oilseed rape (Brassica napus) using DH and immortalized F(2) populations
292	BH	QNqHHPB-A2-1	A2	68.8	60.2	74.7	Hhpb2-2	A2	QN	3.75	8.3	68.8	60.2	74.7	6.28	Wei Chen	2007	Detection of QTL for six yield-related traits in oilseed rape (Brassica napus) using DH and immortalized F(2) populations
293	BH	QNqHHPB-A2-2	A2	90.7	84.7	92.4	Hhpb2-1	A2	QN	3.19	7.8	90.7	84.7	92.4	1.7	Wei Chen	2007	Detection of QTL for six yield-related traits in oilseed rape (Brassica napus) using DH and immortalized F(2) populations
294	BH	QNqHHPB-A6	A6	40.2	35.9	47.2	Hhpb6	A6	QN	3.43	5.1	40.2	35.9	47.2	-4.47	Wei Chen	2007	Detection of QTL for six yield-related traits in oilseed rape (Brassica napus) using DH and immortalized F(2) populations
295	BH	QNqHHPB-A7	A7	10.03	7.98	12.08	Hhpb7-1	A7	QN	5.88	9.4	9.7	9.2	13.7	-3.81	Wei Chen	2007	Detection of QTL for six yield-related traits in oilseed rape (Brassica napus) using DH and immortalized F(2) populations
							Hhpb7-2	A7	QN	6.98	10.6	11.7	5.7	15.7	-6.46	Wei Chen	2007	Detection of QTL for six yield-related traits in oilseed rape (Brassica napus) using DH and immortalized F(2) populations
296	BH	QNqHHPB-A8-1	A8	60.1	57.1	69.2	Hhpb8-2	A8	QN	6.04	10.3	60.1	57.1	69.2	-2.15	Wei Chen	2007	Detection of QTL for six yield-related traits in oilseed rape (Brassica napus) using DH and immortalized F(2) populations
297	BH	QNqHHPB-A8-2	A8	70.69	68.27	73.11	Hhpb8-1	A8	QN	8.45	15.8	69.2	63.2	72.8	-6.92	Wei Chen	2007	Detection of QTL for six yield-related traits in oilseed rape (Brassica napus) using DH and immortalized F(2) populations
							Hhpb8-3	A8	QN	5.99	9.6	71.2	67.2	72.8	-6.31	Wei Chen	2007	Detection of QTL for six yield-related traits in oilseed rape (Brassica napus) using DH and immortalized F(2) populations
298	BH	QNqHHPB-C6	C6	31.7	20.8	35.7	Hhpb16	C6	QN	3.25	4.5	31.7	20.8	35.7	4.09	Wei Chen	2007	Detection of QTL for six yield-related traits in oilseed rape (Brassica napus) using DH and immortalized F(2) populations
299	BH	QNqHHPB-C7-1	C7	2.9	0	8.6	Hhpb17-2	C7	QN	5.86	8.8	2.9	0	8.6	3.8	Wei Chen	2007	Detection of QTL for six yield-related traits in oilseed rape (Brassica napus) using DH and immortalized F(2) populations
300	BH	QNqHHPB-C7-2	C7	20.5	15	24.6	Hhpb17-1	C7	QN	3.19	8.1	20.5	15	24.6	1.62	Wei Chen	2007	Detection of QTL for six yield-related traits in oilseed rape (Brassica napus) using DH and immortalized F(2) populations
301	BH	QNqHHPB-C7-3	C7	26.3	20.5	30.3	Hhpb17-3	C7	QN	3.34	5.1	26.3	20.5	30.3	4.31	Wei Chen	2007	Detection of QTL for six yield-related traits in oilseed rape (Brassica napus) using DH and immortalized F(2) populations
302	LMI	QNqHLMI-A3	A3	42.9	38.8	47	Hlmi3	A3	QN	3.07	4.3	42.9	38.8	47	-2.17	Wei Chen	2007	Detection of QTL for six yield-related traits in oilseed rape (Brassica napus) using DH and immortalized F(2) populations
303	LMI	QNqHLMI-A7-1	A7	19.05	15.43	22.68	Hlmi7-1	A7	QN	8.95	16.8	17.7	13.7	26.5	3.77	Wei Chen	2007	Detection of QTL for six yield-related traits in oilseed rape (Brassica napus) using DH and immortalized F(2) populations
							Hlmi7-3	A7	QN	6.55	11.6	19.7	15.7	24.5	3.88	Wei Chen	2007	Detection of QTL for six yield-related traits in oilseed rape (Brassica napus) using DH and immortalized F(2) populations
304	LMI	QNqHLMI-A7-2	A7	24.5	21.7	28.5	Hlmi7-2	A7	QN	3.51	8.6	24.5	21.7	28.5	3.84	Wei Chen	2007	Detection of QTL for six yield-related traits in oilseed rape (Brassica napus) using DH and immortalized F(2) populations
305	LMI	QNqHLMI-A8	A8	43.31	34.5	47.3	Hlmi8	A8	QN	7.41	12.8	43.31	34.5	47.3	2.75	Wei Chen	2007	Detection of QTL for six yield-related traits in oilseed rape (Brassica napus) using DH and immortalized F(2) populations
306	LMI	QNqHLMI-C1-1	C1	34.71	22.1	40.7	Hlmi11-1	C1	QN	5.36	9.1	34.71	22.1	40.7	-3.29	Wei Chen	2007	Detection of QTL for six yield-related traits in oilseed rape (Brassica napus) using DH and immortalized F(2) populations
307	LMI	QNqHLMI-C1-2	C1	46.31	43.5	49.8	Hlmi11-2	C1	QN	2.92	3.7	46.31	43.5	49.8	-2.15	Wei Chen	2007	Detection of QTL for six yield-related traits in oilseed rape (Brassica napus) using DH and immortalized F(2) populations
308	LMI	QNqHLMI-C2-1	C2	20.41	15.7	22.4	Hlmi12a	C2	QN	4.05	6	20.41	15.7	22.4	1.92	Wei Chen	2007	Detection of QTL for six yield-related traits in oilseed rape (Brassica napus) using DH and immortalized F(2) populations
309	LMI	QNqHLMI-C2-2	C2	123.11	121.2	129.1	Hlmi12b-1	C2	QN	2.95	3.5	123.11	121.2	129.1	-2.02	Wei Chen	2007	Detection of QTL for six yield-related traits in oilseed rape (Brassica napus) using DH and immortalized F(2) populations
310	LMI	QNqHLMI-C2-3	C2	144.31	140.9	146.3	Hlmi12b-2	C2	QN	7.48	12.9	144.31	140.9	146.3	-3.46	Wei Chen	2007	Detection of QTL for six yield-related traits in oilseed rape (Brassica napus) using DH and immortalized F(2) populations
311	LMI	QNqHLMI-C5-1	C5	65.01	59.1	68.4	Hlmi15-1	C5	QN	3.88	5.9	65.01	59.1	68.4	-2.81	Wei Chen	2007	Detection of QTL for six yield-related traits in oilseed rape (Brassica napus) using DH and immortalized F(2) populations
312	LMI	QNqHLMI-C5-2	C5	70.41	63.1	74.4	Hlmi15-3	C5	QN	9.42	14.1	70.41	63.1	74.4	-4.31	Wei Chen	2007	Detection of QTL for six yield-related traits in oilseed rape (Brassica napus) using DH and immortalized F(2) populations
313	LMI	QNqHLMI-C5-3	C5	74.4	70.4	78.4	Hlmi15-2	C5	QN	3.48	8.3	74.4	70.4	78.4	-1.57	Wei Chen	2007	Detection of QTL for six yield-related traits in oilseed rape (Brassica napus) using DH and immortalized F(2) populations
314	LMI	QNqHLMI-C8	C8	89.91	86.6	95.9	Hlmi18	C8	QN	4.5	6.7	89.91	86.6	95.9	2.63	Wei Chen	2007	Detection of QTL for six yield-related traits in oilseed rape (Brassica napus) using DH and immortalized F(2) populations
315	LMI	QNqHLMI-C9	C9	60.71	56.5	64.7	Hlmi19	C9	QN	5.44	9.4	60.71	56.5	64.7	-3.44	Wei Chen	2007	Detection of QTL for six yield-related traits in oilseed rape (Brassica napus) using DH and immortalized F(2) populations
316	FBN	QNqHFB-A1	A1	93.4	87.4	93.4	Hfb1	A1	QN	3.13	4.4	93.4	87.4	93.4	0.23	Wei Chen	2007	Detection of QTL for six yield-related traits in oilseed rape (Brassica napus) using DH and immortalized F(2) populations
317	FBN	QNqHFB-A5-1	A5	8	0	14	Hfb5a-2	A5	QN	3.1	4	8	0	14	-0.26	Wei Chen	2007	Detection of QTL for six yield-related traits in oilseed rape (Brassica napus) using DH and immortalized F(2) populations
318	FBN	QNqHFB-A5-2	A5	19.2	10	23.5	Hfb5a-1	A5	QN	6.07	11.4	19.2	10	23.5	-0.22	Wei Chen	2007	Detection of QTL for six yield-related traits in oilseed rape (Brassica napus) using DH and immortalized F(2) populations
319	FBN	QNqHFB-A5-3	A5	97.6	91.6	99.6	Hfb5b	A5	QN	3.56	5.6	97.6	91.6	99.6	0.26	Wei Chen	2007	Detection of QTL for six yield-related traits in oilseed rape (Brassica napus) using DH and immortalized F(2) populations
320	FBN	QNqHFB-A7	A7	70	66.1	71.3	Hfb7	A7	QN	3.55	7.3	70	66.1	71.3	-0.22	Wei Chen	2007	Detection of QTL for six yield-related traits in oilseed rape (Brassica napus) using DH and immortalized F(2) populations
321	FBN	QNqHFB-A10	A10	27.6	25.6	37.8	Hfb10	A10	QN	4.02	7.1	27.6	25.6	37.8	-0.36	Wei Chen	2007	Detection of QTL for six yield-related traits in oilseed rape (Brassica napus) using DH and immortalized F(2) populations
322	FBN	QNqHFB-C1-1	C1	24.3	24.1	36.7	Hfb11-1	C1	QN	6.68	11.3	24.3	24.1	36.7	0.42	Wei Chen	2007	Detection of QTL for six yield-related traits in oilseed rape (Brassica napus) using DH and immortalized F(2) populations
323	FBN	QNqHFB-C1-2	C1	45.5	40.7	55.8	Hfb11-2	C1	QN	5.33	7.2	45.5	40.7	55.8	0.26	Wei Chen	2007	Detection of QTL for six yield-related traits in oilseed rape (Brassica napus) using DH and immortalized F(2) populations
324	FBN	QNqHFB-C3-1	C3	53.6	48	55.6	Hfb13-1	C3	QN	4.73	10	53.6	48	55.6	0.02	Wei Chen	2007	Detection of QTL for six yield-related traits in oilseed rape (Brassica napus) using DH and immortalized F(2) populations
325	FBN	QNqHFB-C3-2	C3	62.7	59.58	65.81	Hfb13-2	C3	QN	3.36	4.9	62.7	51.8	62.7	0.14	Wei Chen	2007	Detection of QTL for six yield-related traits in oilseed rape (Brassica napus) using DH and immortalized F(2) populations
							Hfb13-3	C3	QN	6.08	9.4	62.7	59.5	67.1	0.38	Wei Chen	2007	Detection of QTL for six yield-related traits in oilseed rape (Brassica napus) using DH and immortalized F(2) populations
326	SY	BEcqSY-A1-1	A1	99.4	97.4	101.2	SYLP-A1a	A1	BE	3.8	11.2	99.4	97.4	101.2		Guangda Ding	2012	Quantitative trait loci for seed yield and yield-related traits, and their responses to reduced phosphorus supply in Brassica napus
327	SY	BEcqSY-A1-2	A1	111.77	110.3	113.24	SYLP-A1b-1	A1	BE	4.9	13.7	110.7	108.8	112.9		Guangda Ding	2012	Quantitative trait loci for seed yield and yield-related traits, and their responses to reduced phosphorus supply in Brassica napus
							SYLP-A1b-2	A1	BE	3.5	11	112.9	110.7	114.9		Guangda Ding	2012	Quantitative trait loci for seed yield and yield-related traits, and their responses to reduced phosphorus supply in Brassica napus
328	SY	BEcqSY-A3	A3	81.3	80.2	82.2	SYNP-A3	A3	BE	6.6	16.1	81.3	80.2	82.2		Guangda Ding	2012	Quantitative trait loci for seed yield and yield-related traits, and their responses to reduced phosphorus supply in Brassica napus
329	SY	BEcqSY-A4	A4	0	0	1.22	SYNP-A4-1	A4	BE	3.8	8.8	0	0	2.8		Guangda Ding	2012	Quantitative trait loci for seed yield and yield-related traits, and their responses to reduced phosphorus supply in Brassica napus
							SYNP-A4-2	A4	BE	5.6	16.2	0	0	5.1		Guangda Ding	2012	Quantitative trait loci for seed yield and yield-related traits, and their responses to reduced phosphorus supply in Brassica napus
330	SY	BEcqSY-A5-1	A5	57.6	55.7	59.4	SYLP-A5a	A5	BE	4.5	12.3	57.6	55.7	59.4		Guangda Ding	2012	Quantitative trait loci for seed yield and yield-related traits, and their responses to reduced phosphorus supply in Brassica napus
331	SY	BEcqSY-A5-2	A5	68.8	66.8	76.6	SYLP-A5b	A5	BE	3.7	10.4	68.8	66.8	76.6		Guangda Ding	2012	Quantitative trait loci for seed yield and yield-related traits, and their responses to reduced phosphorus supply in Brassica napus
332	SY	BEcqSY-A5-3	A5	92.6	88.9	98.1	SYNP-A5	A5	BE	4.9	14.5	92.6	88.9	98.1		Guangda Ding	2012	Quantitative trait loci for seed yield and yield-related traits, and their responses to reduced phosphorus supply in Brassica napus
333	SY	BEcqSY-A6-1	A6	31.39	30.47	32.32	SYLP-A6a-1	A6	BE	4.2	11	31.8	30.2	33.3		Guangda Ding	2012	Quantitative trait loci for seed yield and yield-related traits, and their responses to reduced phosphorus supply in Brassica napus
							SYLP-A6a-2	A6	BE	3.9	12.9	30.1	29.5	33.3		Guangda Ding	2012	Quantitative trait loci for seed yield and yield-related traits, and their responses to reduced phosphorus supply in Brassica napus
334	SY	BEcqSY-A6-2	A6	35.7	34.8	37.7	SYLP-A6b	A6	BE	3.4	11.3	35.7	34.8	37.7		Guangda Ding	2012	Quantitative trait loci for seed yield and yield-related traits, and their responses to reduced phosphorus supply in Brassica napus
335	SY	BEcqSY-A8-1	A8	54.3	49.8	58.6	SYLP-A8a	A8	BE	3.7	13.7	54.3	49.8	58.6		Guangda Ding	2012	Quantitative trait loci for seed yield and yield-related traits, and their responses to reduced phosphorus supply in Brassica napus
336	SY	BEcqSY-A8-2	A8	61.5	58.9	66.1	SYLP-A8b	A8	BE	4.3	14.2	61.5	58.9	66.1		Guangda Ding	2012	Quantitative trait loci for seed yield and yield-related traits, and their responses to reduced phosphorus supply in Brassica napus
337	SY	BEcqSY-C1	C1	6	2	15.9	SYNP-C1	C1	BE	3.6	9.7	6	2	15.9		Guangda Ding	2012	Quantitative trait loci for seed yield and yield-related traits, and their responses to reduced phosphorus supply in Brassica napus
338	SY	BEcqSY-C5-1	C5	51.2	49.2	55.8	SYNP-C5a	C5	BE	6.1	20	51.2	49.2	55.8		Guangda Ding	2012	Quantitative trait loci for seed yield and yield-related traits, and their responses to reduced phosphorus supply in Brassica napus
339	SY	BEcqSY-C5-2	C5	57.84	56.73	58.95	SYNP-C5b-1	C5	BE	8.1	21	57.8	56.7	59.7		Guangda Ding	2012	Quantitative trait loci for seed yield and yield-related traits, and their responses to reduced phosphorus supply in Brassica napus
							SYNP-C5b-2	C5	BE	3.8	11.1	57.9	56.6	59.9		Guangda Ding	2012	Quantitative trait loci for seed yield and yield-related traits, and their responses to reduced phosphorus supply in Brassica napus
340	SY	BEcqSY-C5-3	C5	66	62.97	69.03	SYNP-C5c-1	C5	BE	6.8	17.8	65.1	60.9	69.1		Guangda Ding	2012	Quantitative trait loci for seed yield and yield-related traits, and their responses to reduced phosphorus supply in Brassica napus
							SYNP-C5c-2	C5	BE	3.8	11.7	67.1	60.5	69.5		Guangda Ding	2012	Quantitative trait loci for seed yield and yield-related traits, and their responses to reduced phosphorus supply in Brassica napus
341	SY	BEcqSY-C8	C8	70.9	69.9	73.9	SYNP-C8	C8	BE	4.4	12.4	70.9	69.9	73.9		Guangda Ding	2012	Quantitative trait loci for seed yield and yield-related traits, and their responses to reduced phosphorus supply in Brassica napus
342	SW	BEcqSW-A3-1	A3	7.8	5	11.6	SWLP-A3a	A3	BE	3.7	8.8	7.8	5	11.6		Guangda Ding	2012	Quantitative trait loci for seed yield and yield-related traits, and their responses to reduced phosphorus supply in Brassica napus
343	SW	BEcqSW-A3-2	A3	91.3	90.3	92.5	SWNP-A3	A3	BE	4.2	10.3	91.3	90.3	92.5		Guangda Ding	2012	Quantitative trait loci for seed yield and yield-related traits, and their responses to reduced phosphorus supply in Brassica napus
344	SW	BEcqSW-A3-3	A3	92.6	92.3	93	SWLP-A3b	A3	BE	6.3	15.5	92.6	92.3	93		Guangda Ding	2012	Quantitative trait loci for seed yield and yield-related traits, and their responses to reduced phosphorus supply in Brassica napus
345	SW	BEcqSW-A3-4	A3	96.1	95.5	97.4	SWLP-A3c	A3	BE	5.7	14.6	96.1	95.5	97.4		Guangda Ding	2012	Quantitative trait loci for seed yield and yield-related traits, and their responses to reduced phosphorus supply in Brassica napus
346	SW	BEcqSW-A4	A4	40.5	39.03	41.96	SWNP-A4	A4	BE	3.3	7.8	40.5	39.5	42.8		Guangda Ding	2012	Quantitative trait loci for seed yield and yield-related traits, and their responses to reduced phosphorus supply in Brassica napus
							SWLP-A4	A4	BE	3.8	9.7	40.5	39.1	45.5		Guangda Ding	2012	Quantitative trait loci for seed yield and yield-related traits, and their responses to reduced phosphorus supply in Brassica napus
347	SW	BEcqSW-A10-1	A10	36.4	34.5	41.1	SWLP-A10a	A10	BE	3.2	8.2	36.4	34.5	41.1		Guangda Ding	2012	Quantitative trait loci for seed yield and yield-related traits, and their responses to reduced phosphorus supply in Brassica napus
348	SW	BEcqSW-A10-2	A10	52.99	52.58	53.41	SWNP-A10a-1	A10	BE	4.6	13.9	53	52.1	53.9		Guangda Ding	2012	Quantitative trait loci for seed yield and yield-related traits, and their responses to reduced phosphorus supply in Brassica napus
							SWNP-A10a-2	A10	BE	5.1	14.6	53	52.3	53.8		Guangda Ding	2012	Quantitative trait loci for seed yield and yield-related traits, and their responses to reduced phosphorus supply in Brassica napus
							SWLP-A10b	A10	BE	4.7	14.5	53	52.1	53.3		Guangda Ding	2012	Quantitative trait loci for seed yield and yield-related traits, and their responses to reduced phosphorus supply in Brassica napus
349	SW	BEcqSW-A10-3	A10	57.8	57.5	58.3	SWLP-A10c	A10	BE	5.7	14.8	57.8	57.5	58.3		Guangda Ding	2012	Quantitative trait loci for seed yield and yield-related traits, and their responses to reduced phosphorus supply in Brassica napus
350	SW	BEcqSW-A10-4	A10	63	62.4	63.59	SWNP-A10b-1	A10	BE	3.4	9.4	63	61.9	66.5		Guangda Ding	2012	Quantitative trait loci for seed yield and yield-related traits, and their responses to reduced phosphorus supply in Brassica napus
							SWNP-A10b-2	A10	BE	4.9	11	63	62.3	68.8		Guangda Ding	2012	Quantitative trait loci for seed yield and yield-related traits, and their responses to reduced phosphorus supply in Brassica napus
							SWLP-A10d-1	A10	BE	5.5	14.1	63	62.4	63.7		Guangda Ding	2012	Quantitative trait loci for seed yield and yield-related traits, and their responses to reduced phosphorus supply in Brassica napus
							SWLP-A10d-2	A10	BE	3.6	9.9	63	62	66.3		Guangda Ding	2012	Quantitative trait loci for seed yield and yield-related traits, and their responses to reduced phosphorus supply in Brassica napus
351	SW	BEcqSW-C6-1	C6	6.7	2.7	7.7	SWNP-C6a	C6	BE	4.3	11.9	6.7	2.7	7.7		Guangda Ding	2012	Quantitative trait loci for seed yield and yield-related traits, and their responses to reduced phosphorus supply in Brassica napus
352	SW	BEcqSW-C6-2	C6	11.9	11	13.5	SWNP-C6b	C6	BE	4.7	10.7	11.9	11	13.5		Guangda Ding	2012	Quantitative trait loci for seed yield and yield-related traits, and their responses to reduced phosphorus supply in Brassica napus
353	SW	BEcqSW-C6-3	C6	28.1	22.9	34	SWNP-C6c	C6	BE	3.7	11.3	28.1	22.9	34		Guangda Ding	2012	Quantitative trait loci for seed yield and yield-related traits, and their responses to reduced phosphorus supply in Brassica napus
354	FBN	BEcqBN-A3-1	A3	70.6	65.1	73.1	BNLP-A3a	A3	BE	3.6	10.1	70.6	65.1	73.1		Guangda Ding	2012	Quantitative trait loci for seed yield and yield-related traits, and their responses to reduced phosphorus supply in Brassica napus
355	FBN	BEcqBN-A3-2	A3	76.3	76	79.9	BNLP-A3b-1	A3	BE	7.2	19	76.3	76	79.9		Guangda Ding	2012	Quantitative trait loci for seed yield and yield-related traits, and their responses to reduced phosphorus supply in Brassica napus
356	FBN	BEcqBN-A3-3	A3	81.3	80.2	82.5	BNLP-A3b-2	A3	BE	3.3	9.2	81.3	80.2	82.5		Guangda Ding	2012	Quantitative trait loci for seed yield and yield-related traits, and their responses to reduced phosphorus supply in Brassica napus
357	FBN	BEcqBN-A3-4	A3	95.1	94.3	95.7	BNLP-A3c	A3	BE	3.8	11.6	95.1	94.3	95.7		Guangda Ding	2012	Quantitative trait loci for seed yield and yield-related traits, and their responses to reduced phosphorus supply in Brassica napus
358	FBN	BEcqBN-A6	A6	31.8	30.2	33.1	BNLP-A6	A6	BE	3.9	9.4	31.8	30.2	33.1		Guangda Ding	2012	Quantitative trait loci for seed yield and yield-related traits, and their responses to reduced phosphorus supply in Brassica napus
359	FBN	BEcqBN-A8-1	A8	15.7	13.7	17.6	BNNP-A8-2	A8	BE	4.6	11.6	15.7	13.7	17.6		Guangda Ding	2012	Quantitative trait loci for seed yield and yield-related traits, and their responses to reduced phosphorus supply in Brassica napus
360	FBN	BEcqBN-A8-2	A8	20.22	18.48	21.97	BNNP-A8-1	A8	BE	3.5	7.8	18.6	17	22.7		Guangda Ding	2012	Quantitative trait loci for seed yield and yield-related traits, and their responses to reduced phosphorus supply in Brassica napus
							BNNP-A8-3	A8	BE	3.5	9.2	21.2	18.6	23		Guangda Ding	2012	Quantitative trait loci for seed yield and yield-related traits, and their responses to reduced phosphorus supply in Brassica napus
361	FBN	BEcqBN-A8-3	A8	64.42	62.82	66.03	BNLP-A8-1	A8	BE	5.1	12.8	64.6	62.9	66.2		Guangda Ding	2012	Quantitative trait loci for seed yield and yield-related traits, and their responses to reduced phosphorus supply in Brassica napus
							BNLP-A8-2	A8	BE	3.3	10	61.5	50.9	64.6		Guangda Ding	2012	Quantitative trait loci for seed yield and yield-related traits, and their responses to reduced phosphorus supply in Brassica napus
362	FBN	BEcqBN-A9-1	A9	5.8	0.3	9.8	BNNP-A9a	A9	BE	4.3	11	5.8	0.3	9.8		Guangda Ding	2012	Quantitative trait loci for seed yield and yield-related traits, and their responses to reduced phosphorus supply in Brassica napus
363	FBN	BEcqBN-A9-2	A9	17.7	16.6	19.7	BNNP-A9b	A9	BE	3.6	11.2	17.7	16.6	19.7		Guangda Ding	2012	Quantitative trait loci for seed yield and yield-related traits, and their responses to reduced phosphorus supply in Brassica napus
364	FBN	BEcqBN-A9-3	A9	26.6	25.5	28.6	BNNP-A9c	A9	BE	4.4	11.2	26.6	25.5	28.6		Guangda Ding	2012	Quantitative trait loci for seed yield and yield-related traits, and their responses to reduced phosphorus supply in Brassica napus
365	FBN	BEcqBN-A9-4	A9	32.6	30.6	35.9	BNNP-A9d	A9	BE	3.2	8.5	32.6	30.6	35.9		Guangda Ding	2012	Quantitative trait loci for seed yield and yield-related traits, and their responses to reduced phosphorus supply in Brassica napus
366	FBN	BEcqBN-C1-1	C3	30.9	29	31.5	BNNP-C3a	C3	BE	7.2	19.8	30.9	29	31.5		Guangda Ding	2012	Quantitative trait loci for seed yield and yield-related traits, and their responses to reduced phosphorus supply in Brassica napus
367	FBN	BEcqBN-C1-2	C3	37.3	36.8	38.4	BNNP-C3b	C3	BE	3.7	8.3	37.3	36.8	38.4		Guangda Ding	2012	Quantitative trait loci for seed yield and yield-related traits, and their responses to reduced phosphorus supply in Brassica napus
368	FBN	BEcqBN-C6-1	C6	13.5	13.4	15.3	BNNP-C6a	C6	BE	6.2	16.1	13.5	13.4	15.3		Guangda Ding	2012	Quantitative trait loci for seed yield and yield-related traits, and their responses to reduced phosphorus supply in Brassica napus
369	FBN	BEcqBN-C6-2	C6	19.9	19.7	20.7	BNNP-C6b	C6	BE	8.5	21.1	19.9	19.7	20.7		Guangda Ding	2012	Quantitative trait loci for seed yield and yield-related traits, and their responses to reduced phosphorus supply in Brassica napus
370	FBN	BEcqBN-C7	C7	55.1	51.5	66.5	BNNP-C7	C7	BE	3.4	7.7	55.1	51.5	66.5		Guangda Ding	2012	Quantitative trait loci for seed yield and yield-related traits, and their responses to reduced phosphorus supply in Brassica napus
371	PH	BEcqPH-A3-1	A3	31.9	28.5	32.1	PHNP-A3a	A3	BE	3.9	12.3	31.9	28.5	32.1		Guangda Ding	2012	Quantitative trait loci for seed yield and yield-related traits, and their responses to reduced phosphorus supply in Brassica napus
372	PH	BEcqPH-A3-2	A3	37.6	36.6	39	PHNP-A3b	A3	BE	7	19.9	37.6	36.6	39		Guangda Ding	2012	Quantitative trait loci for seed yield and yield-related traits, and their responses to reduced phosphorus supply in Brassica napus
373	PH	BEcqPH-A3-3	A3	43.75	42.31	45.18	PHNP-A3c	A3	BE	3.3	10.2	42.7	40.3	44.9		Guangda Ding	2012	Quantitative trait loci for seed yield and yield-related traits, and their responses to reduced phosphorus supply in Brassica napus
							PHLP-A3a-1	A3	BE	4.1	11.1	43.5	39.2	46.9		Guangda Ding	2012	Quantitative trait loci for seed yield and yield-related traits, and their responses to reduced phosphorus supply in Brassica napus
							PHLP-A3a-2	A3	BE	3.7	11.3	44.7	42.7	46.9		Guangda Ding	2012	Quantitative trait loci for seed yield and yield-related traits, and their responses to reduced phosphorus supply in Brassica napus
374	PH	BEcqPH-A3-4	A3	50	48.3	52.5	PHLP-A3b-1	A3	BE	6.6	16.9	50	48.3	52.5		Guangda Ding	2012	Quantitative trait loci for seed yield and yield-related traits, and their responses to reduced phosphorus supply in Brassica napus
375	PH	BEcqPH-A3-5	A3	55.5	54.6	57.4	PHLP-A3b-2	A3	BE	3.2	8.9	55.5	54.6	57.4		Guangda Ding	2012	Quantitative trait loci for seed yield and yield-related traits, and their responses to reduced phosphorus supply in Brassica napus
376	PH	BEcqPH-A8-1	A8	15.7	14.7	18.2	PHNP-A8a	A8	BE	4.4	11.7	15.7	14.7	18.2		Guangda Ding	2012	Quantitative trait loci for seed yield and yield-related traits, and their responses to reduced phosphorus supply in Brassica napus
377	PH	BEcqPH-A8-2	A8	23	20.1	27	PHNP-A8b	A8	BE	3.7	10	23	20.1	27		Guangda Ding	2012	Quantitative trait loci for seed yield and yield-related traits, and their responses to reduced phosphorus supply in Brassica napus
378	PH	BEcqPH-A8-3	A8	50.3	44.8	54.3	PHLP-A8a	A8	BE	3.7	15	50.3	44.8	54.3		Guangda Ding	2012	Quantitative trait loci for seed yield and yield-related traits, and their responses to reduced phosphorus supply in Brassica napus
379	PH	BEcqPH-A8-4	A8	64.6	62.9	68.9	PHLP-A8b	A8	BE	3.7	9.1	64.6	62.9	68.9		Guangda Ding	2012	Quantitative trait loci for seed yield and yield-related traits, and their responses to reduced phosphorus supply in Brassica napus
380	PH	BEcqPH-C3	C3	14.8	14	20.2	PHNP-C3	C3	BE	3.4	10.8	14.8	14	20.2		Guangda Ding	2012	Quantitative trait loci for seed yield and yield-related traits, and their responses to reduced phosphorus supply in Brassica napus
381	PH	BEcqPH-C5-1	C5	43.71	41.67	45.75	PHNP-C5a-1	C5	BE	5.4	25.2	42.6	40.6	45.7		Guangda Ding	2012	Quantitative trait loci for seed yield and yield-related traits, and their responses to reduced phosphorus supply in Brassica napus
							PHNP-C5a-2	C5	BE	3.3	10	45.7	41.8	48.6		Guangda Ding	2012	Quantitative trait loci for seed yield and yield-related traits, and their responses to reduced phosphorus supply in Brassica napus
382	PH	BEcqPH-C5-2	C5	53.2	48.6	55.8	PHNP-C5b-2	C5	BE	3.4	10.8	53.2	48.6	55.8		Guangda Ding	2012	Quantitative trait loci for seed yield and yield-related traits, and their responses to reduced phosphorus supply in Brassica napus
383	PH	BEcqPH-C5-3	C5	57.8	53.8	59.3	PHNP-C5b-1	C5	BE	3.8	10.9	57.8	53.8	59.3		Guangda Ding	2012	Quantitative trait loci for seed yield and yield-related traits, and their responses to reduced phosphorus supply in Brassica napus
384	PH	BEcqPH-C6	C6	26.1	23.4	29.6	PHLP-C6	C6	BE	4.8	15.9	26.1	23.4	29.6		Guangda Ding	2012	Quantitative trait loci for seed yield and yield-related traits, and their responses to reduced phosphorus supply in Brassica napus
385	PH	BEcqPH-C9	C9	0	0	2.7	PHNP-C9	C9	BE	3.6	10.9	0	0	2.7		Guangda Ding	2012	Quantitative trait loci for seed yield and yield-related traits, and their responses to reduced phosphorus supply in Brassica napus
386	SY	ERGyN5	A5	99.4	85.9	114.2	MGyN5	A5	ER	9.1	4.3	99.4	85.9	114.2		Radoev Mladen	2008	Genetic analysis of heterosis for yield and yield components in rapeseed (Brassica napus L.) by quantitative trait locus mapping
387	SY	ERGyN6	A6	94.8	86.3	100.7	MGyN6	A6	ER	4.2	3.4	94.8	86.3	100.7		Radoev Mladen	2008	Genetic analysis of heterosis for yield and yield components in rapeseed (Brassica napus L.) by quantitative trait locus mapping
388	SY	ERGyN7	A7	6	0	15.5	MGyN7	A7	ER	17.7	3.4	6	0	15.5		Radoev Mladen	2008	Genetic analysis of heterosis for yield and yield components in rapeseed (Brassica napus L.) by quantitative trait locus mapping
389	SY	ERGyN12	C2	34.2	33.3	37.4	MGyN12	C2	ER	17.6	9.1	34.2	33.3	37.4		Radoev Mladen	2008	Genetic analysis of heterosis for yield and yield components in rapeseed (Brassica napus L.) by quantitative trait locus mapping
390	SY	ERGyN13	C3	139	134.7	143.5	MGyN13	C3	ER	7.3	4.4	139	134.7	143.5		Radoev Mladen	2008	Genetic analysis of heterosis for yield and yield components in rapeseed (Brassica napus L.) by quantitative trait locus mapping
391	SY	ERGyN17	C7	16	0	22.8	MGyN17	C7	ER	11	1.8	16	0	22.8		Radoev Mladen	2008	Genetic analysis of heterosis for yield and yield components in rapeseed (Brassica napus L.) by quantitative trait locus mapping
392	SY	ERGyN19	C9	0	0	4.3	MGyN19	C9	ER	7	2.7	0	0	4.3		Radoev Mladen	2008	Genetic analysis of heterosis for yield and yield components in rapeseed (Brassica napus L.) by quantitative trait locus mapping
393	SW	ERTkwN1	A1	108.2	100	112.9	MTkwN1	A1	ER	5.9	8.4	108.2	100	112.9		Radoev Mladen	2008	Genetic analysis of heterosis for yield and yield components in rapeseed (Brassica napus L.) by quantitative trait locus mapping
394	SW	ERTkwN5	A5	68.6	53.4	71.2	MTkwN5	A5	ER	3.5	2.4	68.6	53.4	71.2		Radoev Mladen	2008	Genetic analysis of heterosis for yield and yield components in rapeseed (Brassica napus L.) by quantitative trait locus mapping
395	SW	ERTkwN7	A7	17	5.2	21.2	MTkwN7	A7	ER	8.7	7	17	5.2	21.2		Radoev Mladen	2008	Genetic analysis of heterosis for yield and yield components in rapeseed (Brassica napus L.) by quantitative trait locus mapping
396	SW	ERTkwN11	C1	0	32.9	34.9	MTkwN11	C1	ER	4.3	2.7	0	32.9	34.9		Radoev Mladen	2008	Genetic analysis of heterosis for yield and yield components in rapeseed (Brassica napus L.) by quantitative trait locus mapping
397	SW	ERTkwN12	C2	31.6	28.1	42.6	MTkwN12	C2	ER	5.4	4.1	31.6	28.1	42.6		Radoev Mladen	2008	Genetic analysis of heterosis for yield and yield components in rapeseed (Brassica napus L.) by quantitative trait locus mapping
398	SW	ERTkwN16	C6	85.3	76.5	88.1	MTkwN16	C6	ER	5.9	3.9	85.3	76.5	88.1		Radoev Mladen	2008	Genetic analysis of heterosis for yield and yield components in rapeseed (Brassica napus L.) by quantitative trait locus mapping
399	PH	SEph1.1	A1	103.26	103.26	106.82	Qph1.1	A1	SE	2.85	10.41	103.26	103.26	106.82		Yuanyuan Li	2007	QTL analysis of yield-related traits and their association withfunctional markers in Brassica napus L.
400	PH	SEph2.1	A2	0	0	30.56	Qph2.1	A2	SE	3.16	17.31	0	0	30.56		Yuanyuan Li	2007	QTL analysis of yield-related traits and their association withfunctional markers in Brassica napus L.
401	PH	SEph2.2	A2	50.38	50.38	52	Qph2.2	A2	SE	2.68	6.55	50.38	50.38	52		Yuanyuan Li	2007	QTL analysis of yield-related traits and their association withfunctional markers in Brassica napus L.
402	PH	SEph2.3	A2	54.1	54.1	56.17	Qph2.3	A2	SE	2.82	5.8	54.1	54.1	56.17		Yuanyuan Li	2007	QTL analysis of yield-related traits and their association withfunctional markers in Brassica napus L.
403	PH	SEph2.4	A2	57.08	57.08	59.31	Qph2.4	A2	SE	2.89	6.19	57.08	57.08	59.31		Yuanyuan Li	2007	QTL analysis of yield-related traits and their association withfunctional markers in Brassica napus L.
404	PH	SEph4.1	A4	106.67	106.67	127.91	Qph4.1	A4	SE	2.85	10.78	106.67	106.67	127.91		Yuanyuan Li	2007	QTL analysis of yield-related traits and their association withfunctional markers in Brassica napus L.
405	PH	SEph6.1	A6	81.68	69.63	81.68	Qph6.1	A6	SE	2.93	8.22	81.68	69.63	81.68		Yuanyuan Li	2007	QTL analysis of yield-related traits and their association withfunctional markers in Brassica napus L.
406	PH	SEph7.1	A7	32.97	30.07	32.97	Qph7.1	A7	SE	5.59	13.64	32.97	30.07	32.97		Yuanyuan Li	2007	QTL analysis of yield-related traits and their association withfunctional markers in Brassica napus L.
407	PH	SEph7.2	A7	42	40.48	42.79	Qph7.2	A7	SE	6.1	19.68	42	40.48	42.79		Yuanyuan Li	2007	QTL analysis of yield-related traits and their association withfunctional markers in Brassica napus L.
408	PH	SEph7.3	A7	48.04	47.51	48.38	Qph7.3	A7	SE	4.26	10.4	48.04	47.51	48.38		Yuanyuan Li	2007	QTL analysis of yield-related traits and their association withfunctional markers in Brassica napus L.
409	PH	SEph9.1	A9	45.31	45.31	47.1	Qph9.1	A9	SE	2.72	8.29	45.31	45.31	47.1		Yuanyuan Li	2007	QTL analysis of yield-related traits and their association withfunctional markers in Brassica napus L.
410	PH	SEph9.2	A9	81.03	81.03	82.39	Qph9.2	A9	SE	2.52	5.79	81.03	81.03	82.39		Yuanyuan Li	2007	QTL analysis of yield-related traits and their association withfunctional markers in Brassica napus L.
411	PH	SEph10.1	A10	9.84	7.21	9.84	Qph10.1	A10	SE	3.3	6.56	9.84	7.21	9.84		Yuanyuan Li	2007	QTL analysis of yield-related traits and their association withfunctional markers in Brassica napus L.
412	PH	SEph15.1	C5	0	0	4.8	Qph15.1	C5	SE	2.54	5.86	0	0	4.8		Yuanyuan Li	2007	QTL analysis of yield-related traits and their association withfunctional markers in Brassica napus L.
413	PH	SEph19.1	C9	35	34.53	44.62	Qph19.1	C9	SE	3.88	12.33	35	34.53	44.62		Yuanyuan Li	2007	QTL analysis of yield-related traits and their association withfunctional markers in Brassica napus L.
414	BH	SEhpb1.1	A1	96.49	96.49	98.84	Qhpb1.1	A1	SE	2.81	6.74	96.49	96.49	98.84		Yuanyuan Li	2007	QTL analysis of yield-related traits and their association withfunctional markers in Brassica napus L.
415	BH	SEhpb1.2	A1	103.26	103.26	106.82	Qhpb1.2	A1	SE	2.6	10.02	103.26	103.26	106.82		Yuanyuan Li	2007	QTL analysis of yield-related traits and their association withfunctional markers in Brassica napus L.
416	BH	SEhpb2.1	A2	44.07	44.07	48.8	Qhpb2.1	A2	SE	2.51	5.75	44.07	44.07	48.8		Yuanyuan Li	2007	QTL analysis of yield-related traits and their association withfunctional markers in Brassica napus L.
417	BH	SEhpb2.2	A2	56.17	54.1	57.08	Qhpb2.2	A2	SE	3	6.84	56.17	54.1	57.08		Yuanyuan Li	2007	QTL analysis of yield-related traits and their association withfunctional markers in Brassica napus L.
418	BH	SEhpb3.1	A3	24.58	9.55	24.58	Qhpb3.1	A3	SE	3.44	10.67	24.58	9.55	24.58		Yuanyuan Li	2007	QTL analysis of yield-related traits and their association withfunctional markers in Brassica napus L.
419	BH	SEhpb7.1	A7	11.45	0	23.33	Qhpb7.1	A7	SE	5.59	18.24	11.45	0	23.33		Yuanyuan Li	2007	QTL analysis of yield-related traits and their association withfunctional markers in Brassica napus L.
420	BH	SEhpb7.2	A7	24.01	24.01	24.44	Qhpb7.2	A7	SE	10.21	21.55	24.01	24.01	24.44		Yuanyuan Li	2007	QTL analysis of yield-related traits and their association withfunctional markers in Brassica napus L.
421	BH	SEhpb7.3	A7	36	35.7	37.51	Qhpb7.3	A7	SE	5.5	11.47	36	35.7	37.51		Yuanyuan Li	2007	QTL analysis of yield-related traits and their association withfunctional markers in Brassica napus L.
422	BH	SEhpb7.4	A7	41.88	41.73	42.79	Qhpb7.4	A7	SE	6.39	13.98	41.88	41.73	42.79		Yuanyuan Li	2007	QTL analysis of yield-related traits and their association withfunctional markers in Brassica napus L.
423	BH	SEhpb7.5	A7	43.99	43.99	45.75	Qhpb7.5	A7	SE	4.79	12.35	43.99	43.99	45.75		Yuanyuan Li	2007	QTL analysis of yield-related traits and their association withfunctional markers in Brassica napus L.
424	LMI	SElmi1.1	A1	73.33	70.5	73.33	Qlmi1.1	A1	SE	3.29	6.2	73.33	70.5	73.33		Yuanyuan Li	2007	QTL analysis of yield-related traits and their association withfunctional markers in Brassica napus L.
425	LMI	SElmi2.1	A2	54.1	54.1	56.17	Qlmi2.1	A2	SE	2.84	6.35	54.1	54.1	56.17		Yuanyuan Li	2007	QTL analysis of yield-related traits and their association withfunctional markers in Brassica napus L.
426	LMI	SElmi6.1	A6	74.72	69.63	74.72	Qlmi6.1	A6	SE	2.56	9.02	74.72	69.63	74.72		Yuanyuan Li	2007	QTL analysis of yield-related traits and their association withfunctional markers in Brassica napus L.
427	LMI	SElmi6.2	A6	81.68	74.72	81.68	Qlmi6.2	A6	SE	2.68	14.16	81.68	74.72	81.68		Yuanyuan Li	2007	QTL analysis of yield-related traits and their association withfunctional markers in Brassica napus L.
428	LMI	SElmi7.1	A7	0	0	11.45	Qlmi7.1	A7	SE	4.76	11.75	0	0	11.45		Yuanyuan Li	2007	QTL analysis of yield-related traits and their association withfunctional markers in Brassica napus L.
429	LMI	SElmi7.2	A7	24.44	24.01	30.07	Qlmi7.2	A7	SE	4.84	8.88	24.44	24.01	30.07		Yuanyuan Li	2007	QTL analysis of yield-related traits and their association withfunctional markers in Brassica napus L.
430	LMI	SElmi7.3	A7	35.7	35.7	36.25	Qlmi7.3	A7	SE	2.72	5.12	35.7	35.7	36.25		Yuanyuan Li	2007	QTL analysis of yield-related traits and their association withfunctional markers in Brassica napus L.
431	LMI	SElmi10.1	A10	9.84	7.21	9.84	Qlmi10.1	A10	SE	2.81	5.33	9.84	7.21	9.84		Yuanyuan Li	2007	QTL analysis of yield-related traits and their association withfunctional markers in Brassica napus L.
432	LMI	SElmi13.1	C3	2.9	2.9	5.99	Qlmi13.1	C3	SE	4.4	12.4	2.9	2.9	5.99		Yuanyuan Li	2007	QTL analysis of yield-related traits and their association withfunctional markers in Brassica napus L.
433	LMI	SElmi13.2	C3	16.83	5.99	21.74	Qlmi13.2	C3	SE	5.4	18.12	16.83	5.99	21.74		Yuanyuan Li	2007	QTL analysis of yield-related traits and their association withfunctional markers in Brassica napus L.
434	LMI	SElmi13.3	C3	94.44	89.18	94.44	Qlmi13.3	C3	SE	3.31	11.13	94.44	89.18	94.44		Yuanyuan Li	2007	QTL analysis of yield-related traits and their association withfunctional markers in Brassica napus L.
435	LMI	SElmi14.1	C4	127.25	108.07	127.25	Qlmi14.1	C4	SE	5.14	34.16	127.25	108.07	127.25		Yuanyuan Li	2007	QTL analysis of yield-related traits and their association withfunctional markers in Brassica napus L.
436	LMI	SElmi19.1	C9	44.64	34.53	52.2	Qlmi19.1	C9	SE	3.78	10.84	44.64	34.53	52.2		Yuanyuan Li	2007	QTL analysis of yield-related traits and their association withfunctional markers in Brassica napus L.
437	PMI	SEsmi2.1	A2	0	0	30.56	Qsmi2.1	A2	SE	2.99	21.83	0	0	30.56		Yuanyuan Li	2007	QTL analysis of yield-related traits and their association withfunctional markers in Brassica napus L.
438	PMI	SEsmi2.2	A2	44.07	44.07	48.8	Qsmi2.2	A2	SE	3.27	9.31	44.07	44.07	48.8		Yuanyuan Li	2007	QTL analysis of yield-related traits and their association withfunctional markers in Brassica napus L.
439	PMI	SEsmi2.3	A2	54.1	52.19	54.1	Qsmi2.3	A2	SE	5.51	11.63	54.1	52.19	54.1		Yuanyuan Li	2007	QTL analysis of yield-related traits and their association withfunctional markers in Brassica napus L.
440	PMI	SEsmi2.4	A2	57.08	57.08	59.31	Qsmi2.4	A2	SE	2.67	5.78	57.08	57.08	59.31		Yuanyuan Li	2007	QTL analysis of yield-related traits and their association withfunctional markers in Brassica napus L.
441	PMI	SEsmi6.1	A6	81.68	81.68	93.83	Qsmi6.1	A6	SE	3.72	18.12	81.68	81.68	93.83		Yuanyuan Li	2007	QTL analysis of yield-related traits and their association withfunctional markers in Brassica napus L.
442	PMI	SEsmi7.1	A7	0	0	11.45	Qsmi7.1	A7	SE	3.91	13.08	0	0	11.45		Yuanyuan Li	2007	QTL analysis of yield-related traits and their association withfunctional markers in Brassica napus L.
443	PMI	SEsmi9.1	A9	78.78	72.47	78.78	Qsmi9.1	A9	SE	3.51	12.06	78.78	72.47	78.78		Yuanyuan Li	2007	QTL analysis of yield-related traits and their association withfunctional markers in Brassica napus L.
444	PMI	SEsmi10.1	A10	38.39	30.47	41.12	Qsmi10.1	A10	SE	3.25	7.66	38.39	30.47	41.12		Yuanyuan Li	2007	QTL analysis of yield-related traits and their association withfunctional markers in Brassica napus L.
445	PMI	SEsmi12.1	C2	61.38	60.31	61.64	Qsmi12.1	C2	SE	6.97	13.39	61.38	60.31	61.64		Yuanyuan Li	2007	QTL analysis of yield-related traits and their association withfunctional markers in Brassica napus L.
446	PMI	SEsmi14.1	C4	20.01	20.01	25.39	Qsmi14.1	C4	SE	2.82	7.45	20.01	20.01	25.39		Yuanyuan Li	2007	QTL analysis of yield-related traits and their association withfunctional markers in Brassica napus L.
447	FBN	SEfb2.1	A2	44.07	33.17	44.07	Qfb2.1	A2	SE	3.47	8.22	44.07	33.17	44.07		Yuanyuan Li	2007	QTL analysis of yield-related traits and their association withfunctional markers in Brassica napus L.
448	FBN	SEfb3.1	A3	39.43	39.43	47.87	Qfb3.1	A3	SE	2.58	5.71	39.43	39.43	47.87		Yuanyuan Li	2007	QTL analysis of yield-related traits and their association withfunctional markers in Brassica napus L.
449	FBN	SEfb6.1	A6	26.35	0	26.35	Qfb6.1	A6	SE	2.74	5.47	26.35	0	26.35		Yuanyuan Li	2007	QTL analysis of yield-related traits and their association withfunctional markers in Brassica napus L.
450	FBN	SEfb6.2	A6	81.68	74.72	81.68	Qfb6.2	A6	SE	2.7	9.78	81.68	74.72	81.68		Yuanyuan Li	2007	QTL analysis of yield-related traits and their association withfunctional markers in Brassica napus L.
451	FBN	SEfb7.1	A7	42	41.73	42.79	Qfb7.1	A7	SE	7.18	16.76	42	41.73	42.79		Yuanyuan Li	2007	QTL analysis of yield-related traits and their association withfunctional markers in Brassica napus L.
452	FBN	SEfb7.2	A7	47.51	46.6	51.24	Qfb7.2	A7	SE	5.45	9.75	47.51	46.6	51.24		Yuanyuan Li	2007	QTL analysis of yield-related traits and their association withfunctional markers in Brassica napus L.
453	FBN	SEfb8.1	A8	9.78	9.78	22.13	Qfb8.1	A8	SE	2.95	6.45	9.78	9.78	22.13		Yuanyuan Li	2007	QTL analysis of yield-related traits and their association withfunctional markers in Brassica napus L.
454	FBN	SEfb12.1	C2	58.61	57.05	60.31	Qfb12.1	C2	SE	11.64	27.39	58.61	57.05	60.31		Yuanyuan Li	2007	QTL analysis of yield-related traits and their association withfunctional markers in Brassica napus L.
455	FBN	SEfb12.2	C2	63.09	61.64	65.69	Qfb12.2	C2	SE	5.58	14.12	63.09	61.64	65.69		Yuanyuan Li	2007	QTL analysis of yield-related traits and their association withfunctional markers in Brassica napus L.
456	FBN	SEfb12.3	C2	70.64	70.64	72.49	Qfb12.3	C2	SE	4.22	15.05	70.64	70.64	72.49		Yuanyuan Li	2007	QTL analysis of yield-related traits and their association withfunctional markers in Brassica napus L.
457	FBN	SEfb13.1	C3	109.21	109.21	122.5	Qfb13.1	C3	SE	3.1	7.28	109.21	109.21	122.5		Yuanyuan Li	2007	QTL analysis of yield-related traits and their association withfunctional markers in Brassica napus L.
458	FBN	SEfb14.1	C4	108.07	108.07	127.25	Qfb14.1	C4	SE	2.59	28.48	108.07	108.07	127.25		Yuanyuan Li	2007	QTL analysis of yield-related traits and their association withfunctional markers in Brassica napus L.
459	SW	SEsw7.1	A7	0	0	11.45	Qsw7.1	A7	SE	2.92	7.26	0	0	11.45		Yuanyuan Li	2007	QTL analysis of yield-related traits and their association withfunctional markers in Brassica napus L.
460	SW	SEsw7.2	A7	24.44	23.33	24.44	Qsw7.2	A7	SE	5.55	9.26	24.44	23.33	24.44		Yuanyuan Li	2007	QTL analysis of yield-related traits and their association withfunctional markers in Brassica napus L.
461	SW	SEsw7.3	A7	35.7	30.07	36.25	Qsw7.3	A7	SE	3.99	6.75	35.7	30.07	36.25		Yuanyuan Li	2007	QTL analysis of yield-related traits and their association withfunctional markers in Brassica napus L.
462	SW	SEsw7.4	A7	41.73	40.48	41.88	Qsw7.4	A7	SE	3.49	6.12	41.73	40.48	41.88		Yuanyuan Li	2007	QTL analysis of yield-related traits and their association withfunctional markers in Brassica napus L.
463	SW	SEsw7.5	A7	45.75	44.74	46.6	Qsw7.5	A7	SE	4.39	9.66	45.75	44.74	46.6		Yuanyuan Li	2007	QTL analysis of yield-related traits and their association withfunctional markers in Brassica napus L.
464	SW	SEsw7.6	A7	48.38	48.04	49.1	Qsw7.6	A7	SE	3.33	7.28	48.38	48.04	49.1		Yuanyuan Li	2007	QTL analysis of yield-related traits and their association withfunctional markers in Brassica napus L.
465	SW	SEsw7.7	A7	90.72	87.04	92.25	Qsw7.7	A7	SE	8.6	18.12	90.72	87.04	92.25		Yuanyuan Li	2007	QTL analysis of yield-related traits and their association withfunctional markers in Brassica napus L.
466	SW	SEsw7.8	A7	94.13	94.13	98.41	Qsw7.8	A7	SE	8.96	17.66	94.13	94.13	98.41		Yuanyuan Li	2007	QTL analysis of yield-related traits and their association withfunctional markers in Brassica napus L.
467	SW	SEsw7.9	A7	105.52	105.52	118.93	Qsw7.9	A7	SE	2.94	12.55	105.52	105.52	118.93		Yuanyuan Li	2007	QTL analysis of yield-related traits and their association withfunctional markers in Brassica napus L.
468	SW	SEsw12.1	C2	28.22	28.22	30.86	Qsw12.1	C2	SE	3.03	6.84	28.22	28.22	30.86		Yuanyuan Li	2007	QTL analysis of yield-related traits and their association withfunctional markers in Brassica napus L.
469	SW	SEsw14.1	C4	25.39	20.01	25.39	Qsw14.1	C4	SE	2.9	5.62	25.39	20.01	25.39		Yuanyuan Li	2007	QTL analysis of yield-related traits and their association withfunctional markers in Brassica napus L.
470	SW	SEsw14.2	14	127.25	108.07	127.25	Qsw14.2	14	SE	5.49	25.86	127.25	108.07	127.25		Yuanyuan Li	2007	QTL analysis of yield-related traits and their association withfunctional markers in Brassica napus L.
471	SY	SEyp2.1	A2	44.07	44.07	48.8	Qyp2.1	A2	SE	2.75	7.56	44.07	44.07	48.8		Yuanyuan Li	2007	QTL analysis of yield-related traits and their association withfunctional markers in Brassica napus L.
472	SY	SEyp2.2	A2	54.1	54.1	56.17	Qyp2.2	A2	SE	3.99	8.75	54.1	54.1	56.17		Yuanyuan Li	2007	QTL analysis of yield-related traits and their association withfunctional markers in Brassica napus L.
473	SY	SEyp6.1	A6	55.08	55.08	56.05	Qyp6.1	A6	SE	2.81	5.74	55.08	55.08	56.05		Yuanyuan Li	2007	QTL analysis of yield-related traits and their association withfunctional markers in Brassica napus L.
474	SY	SEyp6.2	A6	81.68	81.68	93.83	Qyp6.2	A6	SE	3.11	32.08	81.68	81.68	93.83		Yuanyuan Li	2007	QTL analysis of yield-related traits and their association withfunctional markers in Brassica napus L.
475	SY	SEyp7.1	A7	11.45	11.45	23.33	Qyp7.1	A7	SE	2.52	7.04	11.45	11.45	23.33		Yuanyuan Li	2007	QTL analysis of yield-related traits and their association withfunctional markers in Brassica napus L.
476	SY	SEyp7.2	A7	24.44	24.44	32.97	Qyp7.2	A7	SE	4.87	15.74	24.44	24.44	32.97		Yuanyuan Li	2007	QTL analysis of yield-related traits and their association withfunctional markers in Brassica napus L.
477	SY	SEyp9.1	A9	82.39	82.39	87.76	Qyp9.1	A9	SE	2.55	14.13	82.39	82.39	87.76		Yuanyuan Li	2007	QTL analysis of yield-related traits and their association withfunctional markers in Brassica napus L.
478	SY	SEyp9.2	A9	93.69	88.67	93.69	Qyp9.2	A9	SE	2.71	9.92	93.69	88.67	93.69		Yuanyuan Li	2007	QTL analysis of yield-related traits and their association withfunctional markers in Brassica napus L.
479	SY	SEyp13.1	C3	122.5	109.21	122.5	Qyp13.1	C3	SE	4.23	15.51	122.5	109.21	122.5		Yuanyuan Li	2007	QTL analysis of yield-related traits and their association withfunctional markers in Brassica napus L.
480	SY	SEyp14.1	C4	130	127.25	155.02	Qyp14.1	C4	SE	3.08	36	130	127.25	155.02		Yuanyuan Li	2007	QTL analysis of yield-related traits and their association withfunctional markers in Brassica napus L.
The same traits have a different representation in different populations. In order not to cause difficulties and avoid confusions for readers to follow, we should provide a detailed explanation. Abbreviation. SY, Gy and yp all indicate seed yield; SW, Tkw and sw all indicate thousand seed weight; BH, HPB, HHPB and hpb all indicate first effective branch height; PH, HPH and ph all indicate plant h…
