# Supplementary material for: Genome-Wide Identification of QTL for Seed Yield and Yield-Related Traits and Construction of a High-Density Consensus Map for QTL Comparison in Brassica napus
Source: Front Plant Sci. 2016 Jan 28;7:17. doi: 10.3389/fpls.2016.00017 (PMC4729939; doi:10.3389/fpls.2016.00017)
Supplement: Supplementary file 7 [file Table7.XLSX]

## Sheet: sheet1
Distribution of projection QTL for seed yield and yield-related traits from different populations
Linkage groups	Number of QTL	A1	A2	A3	A5	A6	A8	A9	A10	C1	C2	C3	C5	C6	C9
SY	34	3	4	1	4	8	2	2			5	1		4
BY	8	1		3								1		3
SW	40	2	3	15	5	3	1	4				1	2	3	1
PH	36	4	8	9	2	2	4	1				2		4
BH	6	2										2	2
FBN	34			10	8	4	3			3		4	1	1
LMI	8	1				3		1					3
PMI	0
QTL number	166	13	15	38	19	20	10	8	0	3	5	11	8	15	1
