# Supplementary material for: Genome-Wide Identification of QTL for Seed Yield and Yield-Related Traits and Construction of a High-Density Consensus Map for QTL Comparison in Brassica napus
Source: Front Plant Sci. 2016 Jan 28;7:17. doi: 10.3389/fpls.2016.00017 (PMC4729939; doi:10.3389/fpls.2016.00017)
Supplement: Supplementary file 8 [file Table8.XLSX]

## Sheet: sheet1
The projection QTL for SY and yield -related traits from 5 populations
Number	Trait	KN QTL	Peak (cM)	left	right	The co-localized QTL	Peak (cM)	left	right	The QTL projected of the same linkage group
34	SY	KNcqSY-A2-1	58.81	45.4	72.4	TNqSY-A2-1	64.8617	62.7617	66.4617	BEcqSY-A1-1	TNqSY-A5	SEyp9.2
		KNcqSY-A2-2	68.11	61.8	81.2	TNqSY-A2-2	68.9178	67.8678	69.9578	BEcqSY-A5-1	TNqSY-A6-1	TNqSY-C2-1
						TNqSY-A2-3	70.9694	69.6694	72.2594	BEcqSY-A5-2	TNqSY-A6-2	TNqSY-C2-2
						TNqSY-A2-4	74.0101	72.7301	75.2801	BEcqSY-A5-3	TNqSY-A6-3	TNqSY-C2-3
		KNcqSY-C6-1	57.31	54.6	60.7	TNqSY-C6-1	61.1335	55.3335	64.3335	ERGyN6	BEcqSY-A6-1	TNqSY-C2-4
						TNqSY-C6-3	54.8398	54.5398	56.8398	SEyp6.1	BEcqSY-A6-2	TNqSY-C2-5
										SEyp6.2	BEcqSY-A8-1	TNqSY-C6-2
										TNqSY-A1-7	BEcqSY-A8-2	TNqSY-C6-4
										TNqSY-A1-8	ERGyN13
										TNqSY-A3-1	SEyp9.1
8	BY	KNcqBY-C6-1	69.29	68.33	70.24	TNqBY-C6-3	68.2344	66.2344	69.7344	TNqBY-A1-3	TNqBY-A3-2	TNqBY-C3-2
		KNcqBY-C6-2	75.97	72.02	79.93	TNqBY-C6-2	56.6004	52.6004	63.2004	TNqBY-A3-1	TNqBY-A3-3	TNqBY-C6-1
40	TSW	KNcqSW-A2-4	64.11	60.2	74.3	TNqSW-A2-3	61.9952	60.6852	63.2952	TNqSW-A1-4	TNqSW-A5-2	BEcqTSW-A3-1
		KNcqSW-A3-3	104.51	92.8	113.3	TNqSW-A3-8	97.9669	93.9669	100.867	TNqSW-A1-5	TNqSW-A5-3	TNqTSW-A8-2
						TNqSW-A3-9	110.872	108.872	111.372	TNqSW-A2-1	TNqSW-A5-4	TNqTSW-C3-2
						BEcqSW-A3-2	113.594	113.014	114.117	TNqSW-A2-2	TNqSW-A5-5	TNqTSW-C5-1
						BEcqSW-A3-3	114.16	114.03	114.334	TNqSW-A3-2	TNqSW-A6-1	TNqTSW-C5-2
						BEcqSW-A3-4	118.175	117.471	119.7	TNqSW-A3-3	TNqSW-A6-2	TNqTSW-C6-1
										TNqSW-A3-4	TNqSW-A6-3	TNqTSW-C9
										TNqSW-A3-5	BEcqSW-A10-1	ERTkwN11
										TNqSW-A3-6	BEcqSW-A10-2	ERTkwN12
		KNcqSW-C6-2	67.2	66.46	67.95	TNqSW-C6-3	69.7296	67.7396	71.7096	TNqSW-A3-7	BEcqSW-A10-3	ERTkwN16
		KNcqSW-C6-3	75.41	71.4	81.2	TNqSW-C6-2	59.9583	53.7583	64.5583	TNqSW-A5-1	BEcqSW-A10-4
36	PH	KNcqPH-A2	64.97	60.01	69.93	TNqPH-A2-1	65.0846	62.8846	66.8846	TNqPH-A1-5	TNqPH-A3-3	BEcqPH-A8-2
						TNqPH-A2-2	68.9178	66.7178	71.0178	TNqPH-A1-6	TNqPH-A5-1	BEcqPH-A8-3
		KNcqPH-A3-2	57.91	51.6	72.5	TNqPH-A3-1	74.3508	72.3008	76.4008	TNqPH-A1-7	TNqPH-A5-2	BEcqPH-A8-4
						BEcqPH-A3-4	65.411	63.2012	68.655	TNqPH-A2-3	TNqPH-A6	SEph1.1
						BEcqPH-A3-3	57.3048	55.4368	59.158	TNqPH-A2-4	TNqPH-C6-1	SEph6.1
		KNcqPH-A3-3	135.81	133.11	138.51	TNqPH-A3-4	132.217	129.217	133.417	TNqPH-A2-5	TNqPH-C6-4	SEph9.2
		KNcqPH-C3	113.81	106.5	118.8	QNqHPH-C3	88.2091	81.6512	94.508	TNqPH-A2-6	BEcqPH-A3-1	QNqPH-C3-1
		KNcqPH-C6-1	67.2	66.34	68.07	TNqPH-C6-3	50.9927	47.4127	54.5727	TNqPH-A2-7	BEcqPH-A3-4
		KNcqPH-C6-2	77.11	73.15	81.06	TNqPH-C6-2	66.8152	65.0152	68.8152	TNqPH-A2-8	BEcqPH-A3-5
										TNqPH-A3-2	BEcqPH-A8-1
6	BH	KNcqBH-C3-1	62.81	55.4	68.1	QNqHPB-C3-2	79.9255	77.9409	83.377	SEhpb1.2	QNqHPB-C5-2
		KNcqBH-C3-2	73.41	68.1	82.5	QNqHPB-C3-1	88.2091	83.0318	93.3	SEhpb1.1	QNqHPB-C5-1
34	FBN	KNcqFBN-A3-2	120.37	117.37	123.37	BEcqBN-A3-4				TNqBN-A3-2	TNqBN-A5-4	BEcqBN-A3-2
		KNcqFBN-A6-3	52.21	50.9	54.2	TNqBN-A6	50.6823	49.4823	51.9823	TNqBN-A3-3	TNqBN-A5-5	BEcqBN-A3-3
		KNcqFBN-A6-5	80.31	78.3	85.6	SEfb6.1	87.3237	87.3237	109.524	TNqBN-A3-4	TNqBN-A5-6	BEcqBN-A6
		KNcqFBN-C3-1	90.31	81.7	94.8	QNqHFB-C3-2	85.4479	82.7643	88.14	TNqBN-A3-5	TNqBN-A5-7	BEcqBN-A8-1
		KNcqFBN-C3-2	105.88	100.49	111.27	QNqHFB-C3-1	93.3	91.5742	98.1321	TNqBN-A3-6	TNqBN-A5-8	BEcqBN-A8-2
						QNqFB-C3-1	106.441	103.111	109.764	TNqBN-A3-7	TNqBN-C1-1	BEcqBN-A8-3
		KNcqFBN-C3-3	127.21	118.2	138.19	QNqFB-C3-2	94.8532	94.508	103.309	TNqBN-A5-1	TNqBN-C1-2	SEfb6.2
		KNcqFBN-C5	56.81	43.4	67.6	QNqFB-C5	58.3741	56.8162	59.926	TNqBN-A5-2	TNqBN-C1-3
		KNcqFBN-C6-1	68.6	67.86	69.35	TNqBN-C6-1	66.8152	59.9152	71.3152	TNqBN-A5-3	BEcqBN-A3-1
8	LMI									SEslmi6.1	SElmi6.1	QNqHLMI-C5-2
										SElmi6.2	SElmi1.1	QNqHLMI-C5-1
										SEslmi9.1	QNqHLMI-C5-3
